# Supplementary material for: The multi-omics insights into mitochondrial dysfunction in the pathogenesis of cholelithiasis
Source: Medicine (Baltimore). 2025 Sep 12;104(37):e44525. doi: 10.1097/MD.0000000000044525 (PMC12440422; doi:10.1097/MD.0000000000044525)
Supplement: Supplementary file 1 [file medi-104-e44525-s001.xlsx]

## Sheet: Index
	Table S1. Summary data-level Mendelian randomization analysis for association between mitochondrial-related gene methylations and cholelithiasis in discovery stage*
	Table S2. Summary data-level Mendelian randomization analysis for association between mitochondrial-related gene methylations and cholelithiasis in replicated stage*
	Table S3. Summary data-level Mendelian randomization analysis for association between mitochondrial gene-related expression and cholelithiasis in discovery stage*
	Table S4. Summary data-level Mendelian randomization analysis for association between mitochondrial-related gene expression and cholelithiasis in replicated stage*
	Table S5. Summary data-level Mendelian randomization analysis for association between mitochondrial-related plasma protein and cholelithiasis in discovery stage*
	Table S6. Summary data-level Mendelian randomization analysis for association between plasma protein and cholelithiasis in discovery stage*
	Table S7. Summary data-level Mendelian randomization analysis for association between mitochondrial-related plasma protein and cholelithiasis in replication stage*

## Sheet: Table S1
			Table S1. Summary data-level Mendelian randomization analysis for association between mitochondrial-related gene methylations and cholelithiasis in discovery stage*
	probeID	UCSC_RefGene_Name	ProbeChr	Probe_bp	topSNP	topSNP_chr	topSNP_bp	b_SMR	se_SMR	p_SMR	p_HEIDI	nsnp_HEIDI	p_FDR_SMR	PPH4	OR	95%Cl1	95%Cl2
	cg17499826	DMPK	19	46284986	rs8107744	19	46300848	-0.158272	0.0389414	4.81644e-05	0.853606	4	0.00445521	0.97	0.853617566410534	0.863991915908851	0.843367786512384
	cg16686429	DMPK	19	46284983	rs8107744	19	46300848	-0.138603	0.0323925	1.87848e-05	0.797648	5	0.00347519	0.964	0.87057357757251	0.87826826364816	0.862946306199468
	cg15128470	LIAS	4	39460390	rs749915	4	39474868	-0.0659234	0.0151846	1.415328e-05	0.321501	20	0.00094827	0.962	0.936202574662296	0.938041207317158	0.934367545868344
	cg12479139	HEBP1	12	13154094	rs67498669	12	13154077	-0.175707	0.0450923	9.7545e-05	0.181869	14	0.010925	0.956	0.838863734406965	0.851992243729575	0.825937524762906
	cg03648155	PPIF	10	81106771	rs2105461	10	81101679	0.161888	0.046722	0.000530371	0.913156	9	0.00698321	0.953	1.17572855234869	1.15842704238071	1.1932884663734
	cg07843065	MRPS21	1	150265600	rs4926419	1	150264714	-0.117123	0.0342994	0.000638494	0.515972	20	0.0410614	0.926	0.889475780913644	0.896506986670741	0.882499720130466
	cg13688474	SLC25A33	1	9600443	rs72646723	1	9625306	-0.141778	0.04349	0.00111407	0.955072	19	0.0410614	0.924	0.867813889786359	0.878365235072423	0.857389292330128
	cg18824775	PRELID1	5	176731107	rs6885410	5	176740996	-0.138617	0.0397478	0.000487737	0.116062	5	0.00894183766666667	0.924	0.87056138962774	0.880013573456455	0.861210731254798
	cg18824775	RAB24	5	176731107	rs6885410	5	176740996	-0.138617	0.0397478	0.000487737	0.116062	5	0.00894183766666667	0.924	0.87056138962774	0.880013573456455	0.861210731254798
	cg09058554	SLC25A33	1	9600721	rs56026893	1	9642329	-0.0589991	0.0146707	5.781228e-05	0.825956	20	0.0149156	0.919	0.942707617593574	0.944308272653818	0.941109675732712
	cg17593404	DLD	7	107531310	rs8440	7	107561392	0.0866857	0.0210221	3.730834e-05	0.144309	20	0.00432777	0.906	1.09055386476803	1.08666563976684	1.09445600232255
	cg13835894	PNKD	2	219148914	rs13031757	2	219151926	0.137437	0.0199992	6.324765e-12	0.22835	20	3.08e-10	0.887	1.14732942194157	1.14116501675807	1.15352712633307
	cg01329789	PNKD	2	219157515	rs9751327	2	219179995	0.291284	0.0595531	1.002378e-06	0.460882	10	1.63e-05	0.886	1.33814456304635	1.29341259029633	1.38442356680653
	cg22712983	PNKD	2	219187374	rs4672884	2	219182481	0.152507	0.0228093	2.290813e-11	0.364225	20	8.36e-10	0.87	1.16475061532039	1.15683634128555	1.17271903334367
	cg26786924	PNKD	2	219187654	rs897877	2	219192755	0.163089	0.0254975	1.592097e-10	0.490835	20	3.87e-09	0.834	1.17714145061564	1.16758628185277	1.18677481595508
	cg02481669	MCCD1	6	31496733	rs2855811	6	31471801	0.13842	0.0437177	0.00154431	0.342716	8	0.0481191	0.827	1.14845780127091	1.1349166908342	1.16216047570025
	cg05991184	PNKD	2	219186017	rs2015863	2	219185161	-0.265975	0.0511932	2.041415e-07	0.836201	20	4.26e-06	0.807	0.766458288718721	0.787188594758482	0.746273907240575
	cg18259342	PNKD	2	219184859	rs2015863	2	219185161	0.0656859	0.00858403	1.977124e-14	0.426993	20	1.44e-12	0.725	1.0678912398436	1.06671171655612	1.06907206739649
	cg04880052	PNKD	2	219191631	rs3731861	2	219191256	0.159737	0.0244805	6.797014e-11	0.728824	20	1.98e-09	0.724	1.17320227821447	1.16424468116838	1.18222879423106
	cg07922154	ARG2	14	68087339	rs10132062	14	68053439	0.0885653	0.0265955	0.0008682	0.37309	16	0.0486192	0.69	1.09260559742656	1.08757303534671	1.0976614468446
	cg10838757	LYRM7	5	130507273	rs74905787	5	131403532	-0.200774	0.0589537	0.000660112	0.338383	20	0.0103731932857143	0.639	0.818097300652812	0.837298438682116	0.799336487941922
	cg19858280	CCDC127	5	207590	rs72711339	5	287976	0.092117	0.0308671	0.00284222	0.704883	16	0.0347381955555556	0.537	1.09649310426936	1.09039930725214	1.10262095703281
	cg00848461	PRELID1	5	176732093	rs6879874	5	176730775	-0.134173	0.0378717	0.000395839	0.257437	19	0.00894183766666667	0.521	0.874438773609206	0.883191228351407	0.865773055987524
	cg00848461	RAB24	5	176732093	rs6879874	5	176730775	-0.134173	0.0378717	0.000395839	0.257437	19	0.00894183766666667	0.521	0.874438773609206	0.883191228351407	0.865773055987524
	cg14646094	MCCD1	6	31496752	rs2855811	6	31471801	0.0521455	0.0142405	0.000250484	0.45971	20	0.0174086	0.466	1.05352901983456	1.05199677333021	1.05506349807516
	cg20383654	NDUFS5	1	39490535	rs2013119	1	39466178	0.059051	0.0179009	0.000971049	0.953544	14	0.0410614	0.462	1.06083	1.05863373823425	1.06302949875513
	cg16489192	MDH2	7	75678113	rs3973173	7	75732997	0.0279297	0.00846868	0.000973774	0.343122	20	0.0376526	0.403	1.02832339074596	1.0278467763946	1.02880022610424
	cg16489192	STYXL1	7	75678113	rs3973173	7	75732997	0.0279297	0.00846868	0.000973774	0.343122	20	0.0376526	0.403	1.02832339074596	1.0278467763946	1.02880022610424
	cg25797912	MDH2	7	75678053	rs10230301	7	75754595	0.0773166	0.0251429	0.00210438	0.189713	20	0.0406847573333333	0.4	1.08038407184901	1.0762754586694	1.08450836939838
	cg25797912	STYXL1	7	75678053	rs10230301	7	75754595	0.0773166	0.0251429	0.00210438	0.189713	20	0.0406847573333333	0.4	1.08038407184901	1.0762754586694	1.08450836939838
	cg02828928	AMACR	5	34007658	rs190418	5	34011356	-0.0439389	0.0145863	0.00259246	0.869053	20	0.0347381955555556	0.372	0.95701242914614	0.958215360306913	0.955811008129575
	cg26467571	VARS2	6	30882355	rs9264490	6	31232578	0.100936	0.0340812	0.00306008	0.50473	20	0.0481191	0.363	1.10620584232396	1.09877240459408	1.11368956890005
	cg16555181	VARS2	6	30881643	rs9264490	6	31232578	0.104564	0.0355924	0.00330526	0.166806	20	0.0481191	0.35	1.11022644608507	1.1021573649228	1.11835460236027
	cg24686957	LYRM4	6	5214950	rs2773333	6	5173008	-0.078943	0.0270034	0.00346181	0.307667	20	0.0481191	0.338	0.924092596221912	0.927961707642235	0.920239616957753
	cg10627354	CBR3	21	37506434	rs9984009	21	37548099	0.0723975	0.0236241	0.00217988	0.344633	20	0.0061946	0.332	1.07508260447546	1.07148470502548	1.07869258518091
	cg15881486	CBR3	21	37506514	rs11701901	21	37547256	0.0765491	0.0252968	0.00247784	0.497207	20	0.0061946	0.328	1.07955519519597	1.07546557768865	1.08366036408095
	cg05774698	HIBADH	7	27681678	rs2041715	7	27600125	-0.0397062	0.0124529	0.0014301	0.20946	20	0.0406847573333333	0.322	0.96107176056053	0.962003621647131	0.960140802136939
	cg26942532	MDH2	7	75678159	rs28689051	7	75763624	0.0370634	0.0126888	0.00348966	0.200758	20	0.0449778915555556	0.318	1.03775881266126	1.03680267997292	1.03871582708894
	cg26942532	STYXL1	7	75678159	rs28689051	7	75763624	0.0370634	0.0126888	0.00348966	0.200758	20	0.0449778915555556	0.318	1.03775881266126	1.03680267997292	1.03871582708894
	cg26860970	VARS2	6	30881658	rs9264490	6	31232578	0.0946731	0.0318158	0.00292357	0.163047	20	0.0481191	0.318	1.09929943539672	1.09282860261365	1.10580858313311
	cg17475643	MSRA	8	10261972	rs7844895	8	10955225	0.166926	0.0415383	5.854431e-05	0.418774	20	0.000802893394285714	0.259	1.18166681872829	1.16571625395263	1.19783563602965
	cg02131230	MSRA	8	10283275	rs58007588	8	11794969	-0.190792	0.04908	0.000101336	0.938686	20	0.00121603	0.242	0.826304441601669	0.841610113453754	0.811277121431792
	cg11724147	HIBADH	7	27703436	rs71539527	7	27613294	-0.074293	0.0269966	0.00592443	0.0749695	20	0.0458156074666667	0.215	0.928399632893867	0.932056438752571	0.924757174051644
	cg05204389	PMPCB	7	102937749	rs11560368	7	102850994	-0.0426883	0.0154113	0.00560684	0.526814	20	0.0458156074666667	0.182	0.958210017585996	0.959446377578469	0.956975250789417
	cg00453374	HIBADH	7	27701825	rs77644583	7	27698492	-0.0243104	0.00874161	0.00541919	0.221314	20	0.0458156074666667	0.179	0.9759827177004	0.976389322200116	0.975576282525784
	cg09579323	TARS2	1	150459698	rs1932934	1	150449195	0.0511741	0.0156867	0.00110526	0.21561	20	0.0410614	0.104	1.05250611864823	1.0508514124589	1.05416343039392
	cg23224191	MCCD1	6	31497414	rs2523502	6	31513864	0.0392402	0.0100645	9.663937e-05	0.129686	20	0.0134329	0.0279	1.04002026651805	1.03921553091814	1.04082562527973
	cg23400122	MSRA	8	10283795	rs7005363	8	10283748	0.131799	0.0371311	0.00038586	0.266628	20	0.00370426	0.0114	1.14087897954448	1.12998806415769	1.15187486244528
	cg15978899	VARS2	6	30882994	rs1793889	6	31222181	0.0543307	0.0174684	0.00186949	0.0764579	20	0.0481191	0.00918	1.05583370863459	1.05387149561381	1.05779957511781
	cg22917652	MSRA	8	10283152	rs4349986	8	10278851	-0.10102	0.0283032	0.000358034	0.377943	20	0.00370426	0.0015	0.903914954405992	0.908994723963059	0.89886357231705
	cg06620390	MSRA	8	10192943	rs6982308	8	10193772	-0.0937243	0.021539	1.352895e-05	0.265328	20	0.000545199	4.97e-06	0.910533761797016	0.91414361330887	0.906938165187507
	cg09974041	MSRA	8	10273890	rs4521760	8	10274188	0.0787421	0.0247686	0.00147732	0.0719294	20	0.0118186	1.31e-06	1.08192525756257	1.07779733092833	1.08606899401356
	cg05753693	MSRA	8	10192930	rs11779480	8	10220195	-0.0715807	0.0222784	0.00131352	0.353077	20	0.0114634647272727	7.1e-07	0.93092114922673	0.933835405922679	0.928015987165699
	cg12940923	MSRA	8	10282607	rs14879	8	10286273	-0.0390836	0.00866683	6.496084e-06	0.448032	20	0.000545199	3.3e-07	0.961670310147807	0.962308987170561	0.961032057010047
	cg02319733	MSRA	8	10282549	rs4319147	8	10282658	-0.0440169	0.0107447	4.191966e-05	0.437582	20	0.000670715	1.3e-07	0.956937785087822	0.957825257431925	0.95605113503062
	cg08841257	MSRA	8	10191002	rs11774474	8	10192377	-0.0630755	0.0150683	2.839577e-05	0.083087	20	0.000545199	4e-08	0.938872586132909	0.940623207674567	0.937125222724536
	cg21915799	MSRA	8	10282809	rs11250007	8	10285086	-0.0581902	0.0136683	2.069149e-05	0.174505	20	0.000545199	3e-08	0.943470482284473	0.944942412760419	0.942000844624784
	* Only presented the association with P value after FDR adjustment < 0.05 and P for HEIDI test >0.05
	CI, confidence interval; FDR, false dicovery rate; HEIDI, heterogeneity in dependent instruments; SNP, single nucleotide polymorphsim; OR odds ratio

## Sheet: Tabel S2
		Table S2. Summary data-level Mendelian randomization analysis for association between mitochondrial-related gene methylations and cholelithiasis in replicated stage*
	ID	UCSC_RefGene_Name	ProbeChr	Probe_bp	topSNP	topSNP_chr	topSNP_bp	A1	A2	Freq	b_GWAS	se_GWAS	p_GWAS	b_eQTL	se_eQTL	p_eQTL	b_SMR	se_SMR	p_SMR	p_HEIDI	nsnp_HEIDI	p_FDR_SMR	PP.H4	OR	OR_LCI95	OR_UCI95
	cg17499826	DMPK	19	46284986	rs8107744	19	46300848	C	A	0.204771	-0.0577027	0.0115478	7.00456e-07	0.278873	0.0434606	1.392769e-10	-0.206914	0.0524834	8.064944e-05	0.0810476	4	0.00528857		0.81309	0.733607	0.901183
	cg16686429	DMPK	19	46284983	rs8107744	19	46300848	C	A	0.204771	-0.0577027	0.0115478	7.00456e-07	0.318447	0.0431609	1.605171e-13	-0.1812	0.0437966	3.513956e-05	0.0636063	5	0.00528857		0.834268	0.765641	0.909047
	cg13835894	PNKD	2	219148914	rs13031757	2	219151926	C	T	0.369781	-0.0379241	0.00894881	5.08973e-06	-0.436363	0.0324482	3.164065e-41	0.0869096	0.0215019	5.300973e-05	0.0551654	20	0.00742136	0.832	1.0908	1.04578	1.13775
	cg26077133	MSRA	8	10049871	rs7822181	8	10049872	T	G	0.417495	-0.034929	0.00883793	3.45955e-05	-1.24887	0.0170912	0	0.0279685	0.00708708	7.933539e-05	0.840697	20	0.0076162		1.02836	1.01418	1.04275
	cg18511790	DMPK	19	46282754	rs572634	19	46282503	C	A	0.115308	-0.0529062	0.0135146	9.72191e-05	-0.359009	0.0503182	9.694839e-13	0.147367	0.0429384	0.000599008	0.51927	6	0.0101831		1.15878	1.06525	1.26052
	cg06710981	DMPK	19	46282571	rs572634	19	46282503	C	A	0.115308	-0.0529062	0.0135146	9.72191e-05	-0.319553	0.0496932	1.271684e-10	0.165563	0.0495127	0.000826248	0.794289	4	0.0118853		1.18006	1.07092	1.30032
	cg02131230	MSRA	8	10283275	rs58007588	8	11794969	A	G	0.466203	0.0398964	0.00893711	2.52341e-06	-0.189459	0.0307942	7.631075e-10	-0.210581	0.058281	0.000302451	0.0812595	20	0.0145177		0.810113	0.722663	0.908146
	cg22712983	PNKD	2	219187374	rs4672884	2	219182481	A	G	0.388668	-0.0329003	0.00895215	6.0447e-05	-0.399164	0.0325683	1.555959e-34	0.0824231	0.0234138	0.0004311	0.124161	20	0.030177	0.368	1.08592	1.03721	1.13691
	cg01329789	PNKD	2	219157515	rs9751327	2	219179995	G	A	0.371769	-0.0354058	0.00897972	2.17899e-05	-0.207125	0.0335779	6.894754e-10	0.170939	0.051454	0.000893198	0.177142	11	0.0374694	0.845	1.18642	1.0726	1.31231
	cg15100426	PNKD	2	219187432	rs4672884	2	219182481	A	G	0.388668	-0.0329003	0.00895215	6.0447e-05	-0.214701	0.0326687	4.962254e-11	0.153238	0.0477725	0.00133819	0.0917162	18	0.0374694	0.748	1.1656	1.06142	1.28002
	cg26786924	PNKD	2	219187654	rs897877	2	219192755	A	G	0.390656	-0.0303211	0.008963	0.000176364	-0.366245	0.0329682	1.133533e-28	0.082789	0.0255822	0.00121135	0.0692346	20	0.0374694	0.249	1.08631	1.03319	1.14217
	cg20608990	CASP8	2	202097607	rs12620010	2	202099256	G	T	0.476143	0.0270605	0.00881346	0.00253386	0.436441	0.0320115	2.518839e-42	0.0620027	0.0206997	0.00274131	0.255533	20	0.0429724		1.06397	1.02166	1.10802
	* Only presented the association with P value after FDR adjustment < 0.05 and P for HEIDI test >0.05
	CI, confidence interval; FDR, false dicovery rate; HEIDI, heterogeneity in dependent instruments; SNP, single nucleotide polymorphsim; OR odds ratio

## Sheet: Table S3
		Table S3. Summary data-level Mendelian randomization analysis for association between mitochondrial gene-related expression and cholelithiasis in discovery stage*
	probeID	Gene	topSNP	A1	A2	Freq	b_SMR	se_SMR	p_SMR	p_HEIDI	nsnp_HEIDI	p_FDR_SMR	PP.H4
	ENSG00000143374	TARS2	rs7512552	C	T	0.550696	-0.317946	0.0853253	0.000194324	0.909202	20	0.0138229	2.28E-03
	ENSG00000105552	BCAT2	rs493841	C	T	0.497018	-0.0975214	0.029569	0.000973414	0.723359	20	0.0418081	1.17E-42
	ENSG00000135297	MTO1	rs2017272	A	T	0.255467	-0.0627948	0.0182349	0.000573905	0.603907	20	0.0289991	0.518
	ENSG00000073578	SDHA	rs35947614	G	A	0.143141	0.172146	0.0515633	0.000842227	0.4327	20	0.0380775	0.55
	ENSG00000112294	ALDH5A1	rs3761793	A	G	0.154076	0.0617635	0.0177353	0.000496699	0.196479	20	0.0266665	0.207
	ENSG00000121897	LIAS	rs1048140	A	G	0.406561	0.091704	0.0191191	1.614824e-06	0.132611	20	0.000462378	0.991
	ENSG00000184117	NIPSNAP1	rs2530669	A	G	0.517893	-0.0820154	0.0243168	0.000744093	0.114846	20	0.0355098	0.0967
	ENSG00000127838	PNKD	rs1473901	C	T	0.389662	0.115051	0.0144508	1.698864e-15	0.114701	20	1.46E-12	8.92E-01
	ENSG00000167996	FTH1	rs111605165	A	G	0.0377734	0.0911981	0.0204586	8.284641e-06	0.0773887	20	0.00118608	4.99E-18
	ENSG00000013583	HEBP1	rs3782567	C	T	0.493042	-0.0831756	0.0193794	1.771086e-05	0.0513812	20	0.00217338	0.714
	* Only presented the association with P value after FDR adjustment < 0.05 and P for HEIDI test >0.05
	CI, confidence interval; FDR, false dicovery rate; HEIDI, heterogeneity in dependent instruments; SNP, single nucleotide polymorphsim; OR odds ratio

## Sheet: Table S4
		Table S4. Summary data-level Mendelian randomization analysis for association between mitochondrial-related gene expression and cholelithiasis in replicated stage*
	Gene	probeID	ProbeChr	Probe_bp	topSNP	topSNP_chr	topSNP_bp	A1	A2	Freq	b_GWAS	se_GWAS	p_GWAS	b_eQTL	se_eQTL	p_eQTL	b_SMR	se_SMR	p_SMR	p_HEIDI	nsnp_HEIDI	p_FDR_SMR	PP.H4	OR	OR_LCI95	OR_UCI95
	LIAS	ENSG00000121897	4	39469946	rs1048140	4	39478832	A	G	0.406561	0.0412955	0.00897462	5.05949e-06	0.394543	0.00862173	0	0.104667	0.0228616	4.688224e-06	0.0905358	20	0.00403656	0.913	1.11034	1.06169	1.16123
	PPIF	ENSG00000108179	10	81111159	rs7086293	10	81103247	T	C	0.462227	-0.0338602	0.00879376	3.3012e-05	0.137536	0.00793191	2.363845e-67	-0.246191	0.0654953	0.00017065	0.146807	20	0.0293859	0.849	0.781773	0.687591	0.888856
	PNKD	ENSG00000127838	2	219173315	rs1870125	2	219187901	C	T	0.39165	-0.0324962	0.00894082	7.24695e-05	-0.530923	0.00762242	0	0.061207	0.016863	0.000283802	0.154014	20	0.0407256	0.298	1.06312	1.02856	1.09884
	* Only presented the association with P value after FDR adjustment < 0.05 and P for HEIDI test >0.05
	CI, confidence interval; FDR, false dicovery rate; HEIDI, heterogeneity in dependent instruments; SNP, single nucleotide polymorphsim; OR odds ratio

## Sheet: Table S5
		Table S5. Summary data-level Mendelian randomization analysis for association between mitochondrial-related plasma protein and cholelithiasis in discovery stage*
	SNP	effect_allele.exposure	other_allele.exposure	effect_allele.outcome	other_allele.outcome	beta.exposure	beta.outcome	eaf.exposure	eaf.outcome	remove	palindromic	ambiguous	id.outcome	pos.outcome	pval.outcome	se.outcome	outcome	mr_keep.outcome	pval_origin.outcome	info.exposure	chr.exposure	pos.exposure	pos_start	pos_end	se.exposure	pval.exposure	gene.exposure	exposure	mr_keep.exposure	pval_origin.exposure	id.exposure	action	SNP_index	mr_keep	samplesize.outcome	beta_SMR	se_SMR	chisq_SMR	pval_SMR	pval_FDR_SMR	n_HEIDI	P_HEIDI	PP.H4
	rs4994246	A	C	A	C	-0.4874	-0.0223461	0.352	0.271036	FALSE	FALSE	FALSE	TY9siB	79919807	0.00432355	0.00783104	outcome	TRUE	reported	MTHFS	15	80212149	79712149	80712149	0.0128	1e-200	MTHFS	SeqId_14107_1	TRUE	reported	1tuQZl	2	1	TRUE	NA	0.045847558473533	0.016112	8.0971557424599	0.00443348	0.125314274873914	20	0.0421839	0.133
	rs79495512	T	C	T	C	-0.5827	0.0287339	0.9123	0.876328	FALSE	FALSE	FALSE	TY9siB	76199996	0.00684211	0.0106248	outcome	TRUE	reported	ETFA	15	76492337	75992337	76992337	0.0229	2e-142	ETFA	SeqId_17435_43	TRUE	reported	mLX5KJ	2	1	TRUE	NA	-0.0493117	0.0183364	7.23218108677046	0.00716082	0.125314274873914	20	0.623113	0.0722
	rs113152874	C	G	C	G	1.397	0.0458389	0.0284	0.0373678	FALSE	TRUE	FALSE	TY9siB	113429268	0.0130227	0.01846	outcome	TRUE	reported	SDSL	12	113867073	113367073	114367073	0.0417	1e-200	SDSL	SeqId_17777_31	TRUE	reported	dExplI	2	1	TRUE	NA	0.0328124	0.0132503	6.13233005816779	0.0132732	0.154853801823703	5	0.917494	0.133
	rs386243	T	C	T	C	0.1545	-0.0167946	0.2518	0.359766	FALSE	FALSE	FALSE	TY9siB	48624233	0.0203503	0.0072396	outcome	TRUE	reported	SPHK2	19	49127490	48627490	49627490	0.0156	3.47e-23	SPHK2	SeqId_4468_21	TRUE	reported	6TM9kG	2	1	TRUE	NA	-0.108703	0.0481265	5.10167675400868	0.0239027	0.209148859405086	20	0.877448586827605	2.03e-09
	rs291431	A	G	A	G	0.2423	-0.0140258	0.5942	0.625572	FALSE	FALSE	FALSE	TY9siB	190334804	0.048736	0.00711647	outcome	TRUE	reported	HIBCH	2	191199530	190699530	191699530	0.0126	3.1e-82	HIBCH	SeqId_12396_19	TRUE	reported	Ea2VVp	2	1	TRUE	NA	-0.0578861	0.0295243	3.8440403949447	0.0499231	0.340799399909851	20	0.897073	0.0223
	* Only presented the association with P value< 0.05

## Sheet: Table S6
	Table S6. Summary data-level Mendelian randomization analysis for association between plasma protein and cholelithiasis in discovery stage*
	SNP	effect_allele.exposure	other_allele.exposure	effect_allele.outcome	other_allele.outcome	beta.exposure	beta.outcome	eaf.exposure	eaf.outcome	remove	palindromic	ambiguous	id.outcome	pos.outcome	pval.outcome	se.outcome	outcome	mr_keep.outcome	pval_origin.outcome	info.exposure	chr.exposure	pos.exposure	se.exposure	pval.exposure	gene.exposure	exposure	mr_keep.exposure	pval_origin.exposure	id.exposure	action	SNP_index	mr_keep	samplesize.outcome	beta_SMR	se_SMR	chisq_SMR	pval_SMR	p_FDR_SMR
	rs57120900	A	G	A	G	0.2508	0.0854878	0.9635	0.963975	FALSE	FALSE	FALSE	TY9siB	2796722	6.35653e-06	0.0189377	outcome	TRUE	reported	FKBP52 protein	12	2905888	0.0353	0	FKBP4	SeqId_17722_5	TRUE	reported	cMSjfK	2	1	TRUE	NA	0.340860446570973	0.0894613253700474	14.5171900161901	0.00013888640945005	0.0137299136199192
	rs2291671	A	G	A	G	0.278	0.0319812	0.232	0.226029	FALSE	FALSE	FALSE	TY9siB	148840660	0.000110294	0.00827081	outcome	TRUE	reported	Carboxypeptidase B1	3	148558447	0.0156	5.25e-71	CPB1	SeqId_15375_49	TRUE	reported	tyB5Yi	2	1	TRUE	NA	0.115040287769784	0.0304434279720916	14.279493819337	0.000157572162246877	0.0145386581699785
	rs1800759	T	G	T	G	-0.1052	-0.0285128	0.3907	0.42561	FALSE	FALSE	FALSE	TY9siB	99144358	5.01337e-05	0.00703151	outcome	TRUE	reported	ADH4	4	100065509	0.0128	2.67e-16	ADH4	SeqId_8325_37	TRUE	reported	fOYmkA	2	1	TRUE	NA	0.271034220532319	0.0745320773472836	13.2239684353516	0.000276391798619795	0.0239078905806123
	rs4233450	T	G	T	G	0.7066	0.0285453	0.828	0.743937	FALSE	FALSE	FALSE	TY9siB	116947639	0.000344802	0.00797559	outcome	TRUE	reported	FPRP	1	117490261	0.0159	1e-200	PTGFRN	SeqId_12727_7	TRUE	reported	e2q6X5	2	1	TRUE	NA	0.0403981035946787	0.0113238237229069	12.7272846345685	0.000360359370319235	0.0293374922659895
	rs3782735	A	G	A	G	0.1697	-0.0253107	0.5981	0.557542	FALSE	FALSE	FALSE	TY9siB	6775910	0.000323661	0.00703937	outcome	TRUE	reported	LAG-3	12	6885076	0.0145	8.96e-32	LAG3	SeqId_9950_229	TRUE	reported	S5gK94	2	1	TRUE	NA	-0.14915	0.0433947759749836	11.8132590232896	0.000588103986605527	0.045218662081225
	rs1800493	T	C	T	C	-1.0953	0.103912	0.0166	0.0128492	FALSE	FALSE	FALSE	TY9siB	3514832	0.000537774	0.0300221	outcome	TRUE	reported	RAP	4	3516559	0.0521	2.83e-98	LRPAP1	SeqId_3640_14	TRUE	reported	Wreqwr	2	1	TRUE	NA	-0.0948708	0.0277789305337695	11.6636422063067	0.000637334418475561	0.0460782962799572
	rs4644087	A	C	A	C	-0.3385	-0.023784	0.4456	0.48433	FALSE	FALSE	FALSE	TY9siB	127160009	0.000603018	0.00693358	outcome	TRUE	reported	RSPO3	6	127481154	0.0126	5.75e-158	RSPO3	SeqId_8427_118	TRUE	reported	Ik4q09	2	1	TRUE	NA	0.0702629246676514	0.0206495479813592	11.5779414120479	0.000667387835353473	0.0460782962799572
	rs10409474	C	G	C	G	-0.4001	0.0399777	0.8964	0.895672	FALSE	TRUE	FALSE	TY9siB	850733	0.000533188	0.0115426	outcome	TRUE	reported	Elastase	19	850733	0.0242	2.28e-61	ELANE	SeqId_13671_40	TRUE	reported	DmOX65	2	1	TRUE	NA	-0.0999193	0.0294755247665158	11.4914654313723	0.000699164900201663	0.0460782962799572
	rs2228145	A	C	A	C	-1.1352	-0.025301	0.5956	0.700327	FALSE	FALSE	FALSE	TY9siB	154454494	0.000811036	0.00755479	outcome	TRUE	reported	IL-6 sRa	1	154426970	0.0082	1e-200	IL6R	SeqId_15602_43	TRUE	reported	zo4wrD	2	1	TRUE	NA	0.02228770260747	0.0066569769688801	11.2092485585831	0.000813906708482193	0.0512021311154252
	rs3210587	A	G	A	G	0.1095	0.0262756	0.3673	0.338913	FALSE	FALSE	FALSE	TY9siB	33920089	0.000330309	0.00731852	outcome	TRUE	reported	LARGE	22	34316077	0.013	3.44e-17	LARGE1	SeqId_7935_26	TRUE	reported	NNBhuC	2	1	TRUE	NA	0.239959817351598	0.0726540559273322	10.9083061341461	0.000957340241580414	0.0562954004813165
	rs17084933	T	C	T	C	0.3245	0.0564793	0.9585	0.950464	FALSE	FALSE	FALSE	TY9siB	95607076	0.000481294	0.0161787	outcome	TRUE	reported	ARSK	5	94942780	0.0333	1.74e-22	ARSK	SeqId_8269_327	TRUE	reported	ReUkst	2	1	TRUE	NA	0.174050231124807	0.0529600337415426	10.8007198736065	0.00101460632733919	0.0562954004813165
	rs2765501	A	G	A	G	0.3734	-0.0229307	0.4057	0.523715	FALSE	FALSE	FALSE	TY9siB	157834858	0.000934286	0.00692855	outcome	TRUE	reported	CD5L	1	157804648	0.0136	1.69e-166	CD5L	SeqId_3293_2	TRUE	reported	7UGdnP	2	1	TRUE	NA	-0.0614106	0.0186896249041756	10.7965456967448	0.00101689668499488	0.0562954004813165
	rs59882870	A	G	A	G	0.673	-0.024445	0.1602	0.316733	FALSE	FALSE	FALSE	TY9siB	76009103	0.00112404	0.00750425	outcome	TRUE	reported	NADPH-P450 Oxidoreductase	7	75638421	0.0172	1e-200	POR	SeqId_2731_29	TRUE	reported	1xfkMl	2	1	TRUE	NA	-0.0363224	0.0111890205867835	10.5381847693869	0.00116933210238731	0.0622444472963094
	rs7149325	A	G	A	G	0.1411	0.0268313	0.6245	0.738686	FALSE	FALSE	FALSE	TY9siB	79120913	0.000703331	0.00791887	outcome	TRUE	reported	NRX3A	14	79587256	0.0131	6.41e-27	NRXN3	SeqId_16323_8	TRUE	reported	HEKaqt	2	1	TRUE	NA	0.190158043940468	0.0588337467295682	10.4466342451892	0.00122873145156099	0.0629838640355707
	rs11169954	A	T	A	T	0.3032	-0.037258	0.0848	0.108045	FALSE	TRUE	FALSE	TY9siB	51918504	0.000921022	0.011244	outcome	TRUE	reported	ALK-1	12	52312288	0.0232	5.76e-39	ACVRL1	SeqId_16318_12	TRUE	reported	96ENOP	2	1	TRUE	NA	-0.122883	0.0382578686341815	10.3166605139726	0.00131834624334523	0.0651639714567784
	rs3129205	T	G	T	G	0.229	-0.023053	0.3413	0.377811	FALSE	FALSE	FALSE	TY9siB	33158082	0.0012959	0.00716623	outcome	TRUE	reported	COL11A2	6	33125859	0.0137	1.67e-62	COL11A2	SeqId_11278_4	TRUE	reported	4QllQm	2	1	TRUE	NA	-0.100668	0.0318678324558001	9.97881302988217	0.001583517306927	0.0755719983719643
	rs34008669	A	G	A	G	-0.1395	0.0227015	0.4894	0.400461	FALSE	FALSE	FALSE	TY9siB	1706007	0.00129321	0.00705569	outcome	TRUE	reported	PXDN	2	1709779	0.013	5.93e-27	PXDN	SeqId_13463_1	TRUE	reported	LbSYFP	2	1	TRUE	NA	-0.162735	0.0528030452417075	9.4982315673911	0.00205670027605784	0.0928949879642575
	rs2506150	A	G	A	G	-0.3107	-0.0224108	0.3647	0.360898	FALSE	FALSE	FALSE	TY9siB	33194380	0.00192291	0.00722489	outcome	TRUE	reported	NRP1	10	33483308	0.0136	5.44e-115	NRP1	SeqId_5542_22	TRUE	reported	FqG2Mr	2	1	TRUE	NA	0.0721300289668491	0.0234669519433257	9.44754230390601	0.00211432224238342	0.0928949879642575
	rs476374	T	C	T	C	1.4967	-0.0458883	0.9377	0.943812	FALSE	FALSE	FALSE	TY9siB	46863323	0.00216371	0.014963	outcome	TRUE	reported	GP116	6	46831060	0.0241	1e-200	ADGRF5	SeqId_6409_57	TRUE	reported	W0psri	2	1	TRUE	NA	-0.0306597	0.0100095095087133	9.38228945996601	0.00219091757152257	0.0928949879642575
	rs12657266	T	C	T	C	-0.217	-0.0229202	0.6349	0.665813	FALSE	FALSE	FALSE	TY9siB	156968992	0.00180667	0.00734551	outcome	TRUE	reported	TIM-4	5	156396003	0.0139	1.05e-54	TIMD4	SeqId_15449_33	TRUE	reported	pP2GWu	2	1	TRUE	NA	0.105623041474654	0.0345197932497849	9.36226578917802	0.00221498164943677	0.0928949879642575
	rs3749117	T	C	T	C	0.6237	-0.0208521	0.5041	0.502641	FALSE	FALSE	FALSE	TY9siB	160028931	0.00252156	0.00690298	outcome	TRUE	reported	PLA2R	2	160885442	0.0117	1e-200	PLA2R1	SeqId_10916_44	TRUE	reported	WhQhrg	2	1	TRUE	NA	-0.0334329	0.0110855443521433	9.09565673919532	0.00256217194328248	0.104295469691263
	rs2271893	A	G	A	G	0.1314	-0.0219814	0.3188	0.438039	FALSE	FALSE	FALSE	TY9siB	96739703	0.00163072	0.00697745	outcome	TRUE	reported	LMA2L	2	97405440	0.0136	4.6e-22	LMAN2L	SeqId_8013_9	TRUE	reported	T3AiuB	2	1	TRUE	NA	-0.167286	0.0558523226142763	8.97093050299797	0.00274308860917111	0.107246047519106
	rs10820606	A	C	A	C	-0.8033	-0.02345	0.7588	0.736031	FALSE	FALSE	FALSE	TY9siB	96430637	0.00290851	0.0078764	outcome	TRUE	reported	HABP4	9	99192919	0.0142	1e-200	HABP4	SeqId_10815_2	TRUE	reported	PTQ4Mz	2	1	TRUE	NA	0.0291920826590315	0.00981862387221872	8.83952468660314	0.00294775906291796	0.107246047519106
	rs2232613	T	C	T	C	-1.2145	0.0298438	0.0761	0.136484	FALSE	FALSE	FALSE	TY9siB	38369011	0.00302901	0.0100661	outcome	TRUE	reported	LBP	20	36997655	0.0227	1e-200	LBP	SeqId_3074_6	TRUE	reported	DU1ZN1	2	1	TRUE	NA	-0.0245729	0.00830098256053525	8.76302802397587	0.00307398260435945	0.107246047519106
	rs1165695	A	T	A	T	0.4118	0.022816	0.3073	0.279687	FALSE	TRUE	FALSE	TY9siB	103947620	0.00304488	0.00769988	outcome	TRUE	reported	Endoplasmin	12	104341398	0.0128	1e-200	HSP90B1	SeqId_6393_63	TRUE	reported	ZgQfoq	2	1	TRUE	NA	0.0554055366682856	0.0187772480265279	8.70647677923485	0.00317081438085904	0.107246047519106
	rs11559024	T	C	T	C	0.6905	-0.0770434	0.9799	0.981787	FALSE	FALSE	FALSE	TY9siB	45317925	0.00269985	0.0256812	outcome	TRUE	reported	CK-MB	19	45821183	0.045	4.35e-53	CKB|CKM	SeqId_3714_49	TRUE	reported	0Hmg4B	2	1	TRUE	NA	-0.111576	0.0378963336139032	8.66860322260592	0.00323739236586027	0.107246047519106
	rs113272753	G	GC	G	GC	0.1971	0.0296835	0.8607	0.843925	FALSE	FALSE	FALSE	TY9siB	1229369	0.00198884	0.00960042	outcome	TRUE	reported	B3GT6	1	1164749	0.0205	7.96e-22	B3GALT6	SeqId_7981_230	TRUE	reported	SikG8u	2	1	TRUE	NA	0.150601217656012	0.0511650122753229	8.66384753909586	0.00324585218775445	0.107246047519106
	rs55765017	A	G	A	G	0.1555	-0.0363029	0.162	0.100019	FALSE	FALSE	FALSE	TY9siB	19257455	0.00172508	0.011584	outcome	TRUE	reported	HPLN4	19	19368264	0.0184	3.15e-17	HAPLN4	SeqId_6455_52	TRUE	reported	qZ2De1	2	1	TRUE	NA	-0.233459	0.0794522383800122	8.63395097032494	0.00329955184628745	0.107246047519106
	rs3737240	T	C	T	C	-0.7059	0.0206929	0.3984	0.415669	FALSE	FALSE	FALSE	TY9siB	150510879	0.00334434	0.00705238	outcome	TRUE	reported	ECM1	1	150483355	0.012	1e-200	ECM1	SeqId_3366_51	TRUE	reported	QSGI4C	2	1	TRUE	NA	-0.0293142	0.0100030424299122	8.58800190869414	0.00338385093744874	0.107246047519106
	rs10840457	A	G	A	G	0.1755	-0.0220902	0.316	0.340797	FALSE	FALSE	FALSE	TY9siB	10654191	0.00261704	0.00734023	outcome	TRUE	reported	MRVI1	11	10675738	0.0137	8.6e-38	IRAG1	SeqId_8255_34	TRUE	reported	aUTPgp	2	1	TRUE	NA	-0.12587	0.0429633413341328	8.58319451010336	0.00339279626169912	0.107246047519106
	rs10993994	T	C	T	C	-0.9238	-0.0214729	0.3964	0.348445	FALSE	FALSE	FALSE	TY9siB	46046326	0.00339563	0.00733001	outcome	TRUE	reported	PSP-94	10	51549496	0.0093	1e-200	NA	SeqId_10620_21	TRUE	reported	3FUDCJ	2	1	TRUE	NA	0.0232441004546439	0.00793807843242712	8.57422184518169	0.00340955642401783	0.107246047519106
	rs840390	A	G	A	G	-0.2837	-0.0285087	0.1302	0.159836	FALSE	FALSE	FALSE	TY9siB	34018518	0.00292012	0.00957947	outcome	TRUE	reported	C1QT3	5	34018623	0.0188	2.44e-51	C1QTNF3	SeqId_7251_64	TRUE	reported	J8KgDW	2	1	TRUE	NA	0.100488896721889	0.0344165638449093	8.52513254466596	0.00350275239465913	0.107729095871294
	rs10141828	A	G	A	G	0.1379	0.0248029	0.6332	0.766279	FALSE	FALSE	FALSE	TY9siB	79113516	0.00255694	0.00822235	outcome	TRUE	reported	NRX3B	14	79579859	0.0133	3.65e-25	NRXN3	SeqId_5111_15	TRUE	reported	j7M3mV	2	1	TRUE	NA	0.179861493836113	0.0620976226111787	8.38931390709252	0.00377433348705141	0.109839219563597
	rs45557031	A	G	A	G	0.6011	0.0322749	0.0236	0.0812447	FALSE	FALSE	FALSE	TY9siB	120626739	0.00327914	0.0109768	outcome	TRUE	reported	C1GLC	23	119760594	0.0364	2.21e-61	C1GALT1C1	SeqId_5735_54	TRUE	reported	DI4Dz5	2	1	TRUE	NA	0.0536930627183497	0.0185483880977627	8.37961385457576	0.00379453034677339	0.109839219563597
	rs3787215	A	G	A	G	-0.2408	-0.0207447	0.3822	0.39773	FALSE	FALSE	FALSE	TY9siB	34906074	0.00341358	0.00708538	outcome	TRUE	reported	GSHB	20	33493877	0.0127	1.45e-79	GSS	SeqId_15526_33	TRUE	reported	2aKMsu	2	1	TRUE	NA	0.0861490863787376	0.0297730686442869	8.37248069207383	0.00380945270162763	0.109839219563597
	rs2257167	C	G	C	G	-0.6973	0.0330228	0.1349	0.0997433	FALSE	TRUE	FALSE	TY9siB	33343393	0.00400636	0.0114756	outcome	TRUE	reported	IFN-a/b R1	21	34715699	0.018	1e-200	IFNAR1	SeqId_9183_7	TRUE	reported	GyGBtD	2	1	TRUE	NA	-0.0473581	0.0165025350556542	8.23544611995583	0.00410800736698917	0.116030248896184
	rs6119	A	G	A	G	-0.5644	0.0319741	0.9	0.890243	FALSE	FALSE	FALSE	TY9siB	94587675	0.00419788	0.0111684	outcome	TRUE	reported	PCI	14	95054012	0.0216	6.86e-150	SERPINA5	SeqId_3389_7	TRUE	reported	hqFIS7	2	1	TRUE	NA	-0.0566515	0.0199065134352357	8.09901577636391	0.00442893015846293	0.116730725946913
	rs4994246	A	C	A	C	-0.4874	-0.0223461	0.352	0.271036	FALSE	FALSE	FALSE	TY9siB	79919807	0.00432355	0.00783104	outcome	TRUE	reported	MTHFS	15	80212149	0.0128	1e-200	MTHFS	SeqId_14107_1	TRUE	reported	1tuQZl	2	1	TRUE	NA	0.045847558473533	0.0161120190516496	8.0971557424599	0.00443347755452142	0.116730725946913
	rs61751937	C	G	C	G	1.0255	0.0492059	0.0292	0.0421423	FALSE	TRUE	FALSE	TY9siB	110549951	0.00429082	0.0172292	outcome	TRUE	reported	SVEP1	9	113312231	0.0378	5.74e-162	SVEP1	SeqId_11178_21	TRUE	reported	6eL6u9	2	1	TRUE	NA	0.047982350073135	0.0168936163634797	8.0671062092172	0.0045076047714899	0.116730725946913
	rs3791679	A	G	A	G	-0.2633	0.0238628	0.7659	0.774339	FALSE	FALSE	FALSE	TY9siB	55869757	0.00399356	0.00828952	outcome	TRUE	reported	FBLN3	2	56096892	0.0152	6.31e-67	EFEMP1	SeqId_8480_29	TRUE	reported	NkwMLN	2	1	TRUE	NA	-0.0906297	0.0319149428120788	8.06404501323257	0.00451522672124599	0.116730725946913
	rs61751937	C	G	C	G	0.9411	0.0492059	0.0292	0.0421423	FALSE	TRUE	FALSE	TY9siB	110549951	0.00429082	0.0172292	outcome	TRUE	reported	SVEP1	9	113312231	0.0382	2.84e-134	SVEP1	SeqId_11109_56	TRUE	reported	BTV2Wa	2	1	TRUE	NA	0.052285516948252	0.0184301171123784	8.04834570672599	0.00455452254417146	0.116730725946913
	rs31653	A	G	A	G	-0.7618	-0.0290014	0.1076	0.131104	FALSE	FALSE	FALSE	TY9siB	87403297	0.00485512	0.010297	outcome	TRUE	reported	OCTC	7	87032613	0.0194	1e-200	CROT	SeqId_13929_27	TRUE	reported	wpwkjy	2	1	TRUE	NA	0.0380695720661591	0.0135513942866776	7.89201726965661	0.00496534534650531	0.124946144719334
	rs4398149	A	G	A	G	-0.8779	0.0202421	0.371	0.3445	FALSE	FALSE	FALSE	TY9siB	18365685	0.00549604	0.0072907	outcome	TRUE	reported	cSHMT	17	18268999	0.0103	1e-200	SHMT1	SeqId_12334_25	TRUE	reported	Uo3T06	2	1	TRUE	NA	-0.0230574	0.00830910930819885	7.70038	0.00552092379317023	0.131550635684538
	rs76579910	T	G	T	G	-0.2851	-0.047387	0.0639	0.0468712	FALSE	FALSE	FALSE	TY9siB	122442518	0.00409789	0.0165081	outcome	TRUE	reported	HTRA1	10	124202034	0.0267	1.07e-26	HTRA1	SeqId_15594_47	TRUE	reported	269HaD	2	1	TRUE	NA	0.166211855489302	0.0599586379604739	7.68458604902618	0.00556944534246985	0.131550635684538
	rs132642	A	T	A	T	-1.0239	-0.0290888	0.1657	0.125209	FALSE	TRUE	FALSE	TY9siB	36149089	0.00554281	0.0104875	outcome	TRUE	reported	APOL3	22	36545137	0.0152	1e-200	APOL3	SeqId_16823_75	TRUE	reported	4FEV6r	2	1	TRUE	NA	0.0284098056450825	0.010251378692974	7.68019012870842	0.00558302855492024	0.131550635684538
	rs11581248	T	C	T	C	-1.2978	-0.0312169	0.1293	0.106978	FALSE	FALSE	FALSE	TY9siB	160750284	0.00570164	0.0112922	outcome	TRUE	reported	SLAF7	1	160720074	0.0164	1e-200	SLAMF7	SeqId_5487_7	TRUE	reported	kif4Wh	2	1	TRUE	NA	0.0240537062721529	0.0087063401746186	7.63295571758797	0.00573113055386885	0.131550635684538
	rs3134900	C	G	C	G	0.9911	-0.0323935	0.8673	0.904609	FALSE	TRUE	FALSE	TY9siB	31506180	0.00574064	0.0117272	outcome	TRUE	reported	MICB	6	31473957	0.0173	1e-200	MICB	SeqId_5102_55	TRUE	reported	bQ6T8O	2	1	TRUE	NA	-0.0326844	0.0118462554175196	7.61234761934057	0.00579699631136401	0.131550635684538
	rs3014863	A	G	A	G	0.1738	-0.036724	0.0859	0.087983	FALSE	FALSE	FALSE	TY9siB	153343103	0.00284466	0.0123068	outcome	TRUE	reported	PGRP-I-alpha	1	153315579	0.024	0	PGLYRP3	SeqId_10561_5	TRUE	reported	o1LE4x	2	1	TRUE	NA	-0.2113	0.0765862510336132	7.61200020555353	0.00579811327800348	0.131550635684538
	rs1871757	A	T	A	T	-0.1309	0.0248515	0.827	0.785201	FALSE	TRUE	FALSE	TY9siB	117159865	0.00340863	0.00848676	outcome	TRUE	reported	TAGL	11	117030581	0.0165	0	TAGLN	SeqId_15640_54	TRUE	reported	Ode8Ls	2	1	TRUE	NA	-0.189851	0.0691094809192932	7.54658832492355	0.00601238011258623	0.13421183993257
	rs9357165	A	G	A	G	0.4198	0.0194723	0.4621	0.377707	FALSE	FALSE	FALSE	TY9siB	33810842	0.00647709	0.0071521	outcome	TRUE	reported	MOTI	6	33778619	0.012	1e-200	MLN	SeqId_5631_83	TRUE	reported	miqsDx	2	1	TRUE	NA	0.0463847070033349	0.0170884392765906	7.36791889065511	0.00663977323084736	0.144177208060949
	rs11582663	T	C	T	C	-1.0827	-0.0218775	0.1518	0.247539	FALSE	FALSE	FALSE	TY9siB	157589332	0.00664156	0.00806009	outcome	TRUE	reported	FCRL4	1	157559122	0.0154	1e-200	FCRL4	SeqId_8973_23	TRUE	reported	RvahHm	2	1	TRUE	NA	0.0202064283735107	0.00744998122005429	7.35645792719322	0.00668223026158981	0.144177208060949
	rs11555096	T	C	T	C	-1.9185	0.0584755	0.0188	0.0258716	FALSE	FALSE	FALSE	TY9siB	80180184	0.00666377	0.0215523	outcome	TRUE	reported	FAAA	15	80472526	0.0464	1e-200	FAH	SeqId_11424_4	TRUE	reported	snTsdh	2	1	TRUE	NA	-0.0304798	0.0112580933788887	7.32984157090729	0.00678190314519771	0.144177208060949
	rs35299026	A	G	A	G	-0.3197	0.0476048	0.0477	0.0430204	FALSE	FALSE	FALSE	TY9siB	48815123	0.00500853	0.0169624	outcome	TRUE	reported	DHB14	19	49318380	0.0323	4.48e-23	HSD17B14	SeqId_13972_4	TRUE	reported	MedIgL	2	1	TRUE	NA	-0.148905	0.0551488680138176	7.29025991492666	0.00693294451112686	0.144177208060949
	rs61745945	A	G	A	G	-0.589	0.0637467	0.0142	0.0235474	FALSE	FALSE	FALSE	TY9siB	81231621	0.00511281	0.022768	outcome	TRUE	reported	AP4AT	17	79205421	0.0584	6.13e-24	TEPSIN	SeqId_7947_19	TRUE	reported	MOwoBw	2	1	TRUE	NA	-0.108229	0.0401172054328558	7.2781915343515	0.00697967697982917	0.144177208060949
	rs79495512	T	C	T	C	-0.5827	0.0287339	0.9123	0.876328	FALSE	FALSE	FALSE	TY9siB	76199996	0.00684211	0.0106248	outcome	TRUE	reported	ETFA	15	76492337	0.0229	2e-142	ETFA	SeqId_17435_43	TRUE	reported	mLX5KJ	2	1	TRUE	NA	-0.0493117	0.0183364353654507	7.23218108677046	0.00716081570708083	0.144827850412269
	rs148245427	C	G	C	G	0.9585	0.071757	0.9842	0.981506	FALSE	TRUE	FALSE	TY9siB	240446758	0.00659007	0.0264116	outcome	TRUE	reported	DUS28	2	241386175	0.0532	1.61e-72	DUSP28	SeqId_9940_35	TRUE	reported	oRvRsz	2	1	TRUE	NA	0.0748638497652582	0.0278666702271251	7.21729000102017	0.00722046364049609	0.144827850412269
	rs6458869	A	C	A	C	0.4435	0.0191274	0.6421	0.624299	FALSE	FALSE	FALSE	TY9siB	52765471	0.00758298	0.00716357	outcome	TRUE	reported	GST A1-1	6	52630269	0.013	1e-200	GSTA1	SeqId_17138_8	TRUE	reported	QHXgdy	2	1	TRUE	NA	0.043128297632469	0.0162017525828018	7.08599171697935	0.00776888145814401	0.15360188482959
	rs9931927	A	G	A	G	0.4215	-0.0189609	0.3318	0.39398	FALSE	FALSE	FALSE	TY9siB	30130592	0.00772787	0.00711816	outcome	TRUE	reported	ERK-1	16	30141913	0.0132	1e-200	MAPK3	SeqId_2855_49	TRUE	reported	QBKxpn	2	1	TRUE	NA	-0.0449843	0.0169463440830071	7.04645523409427	0.00794222712109421	0.154817497684428
	rs17860826	G	GA	G	GA	-0.3333	0.018564	0.4077	0.42708	FALSE	FALSE	FALSE	TY9siB	170579274	0.00791681	0.00699049	outcome	TRUE	reported	PSB1	6	170888362	0.0128	7.39e-150	PSMB1	SeqId_12612_37	TRUE	reported	7y996q	2	1	TRUE	NA	-0.0556976	0.0210823587661181	6.97965719717997	0.0082441398825366	0.158470688853203
	rs353705	A	G	A	G	-1.0179	0.0196607	0.2841	0.306912	FALSE	FALSE	FALSE	TY9siB	4236391	0.00887156	0.00751281	outcome	TRUE	reported	IL27B	19	4236388	0.011	1e-200	EBI3	SeqId_10851_77	TRUE	reported	8i3yeD	2	1	TRUE	NA	-0.019315	0.00738364641078091	6.84299058025676	0.00889897388695421	0.168714792596502
	rs10233273	T	C	T	C	0.2434	0.022446	0.229	0.202058	FALSE	FALSE	FALSE	TY9siB	44462587	0.00903962	0.00859818	outcome	TRUE	reported	NUDC3	7	44502186	0.0152	7.44e-58	NUDCD3	SeqId_4254_6	TRUE	reported	BziwRb	2	1	TRUE	NA	0.0922185702547247	0.0357916555683226	6.63854944760097	0.00997951581731759	0.18664391744821
	rs11078421	T	C	T	C	-0.1376	-0.0187633	0.5401	0.605301	FALSE	FALSE	FALSE	TY9siB	18901072	0.0081568	0.0070925	outcome	TRUE	reported	KPRB	17	18804385	0.0128	7.17e-27	PRPSAP2	SeqId_19150_20	TRUE	reported	lmk3Kt	2	1	TRUE	NA	0.136361191860465	0.0530822125277467	6.59908229122758	0.0102031343567581	0.188281839330042
	rs61735836	T	C	T	C	0.671	0.0388583	0.0404	0.0607139	FALSE	FALSE	FALSE	TY9siB	46152973	0.00948702	0.0149802	outcome	TRUE	reported	FTCD	21	47572887	0.0425	2.94e-56	FTCD	SeqId_9213_24	TRUE	reported	g5rFaj	2	1	TRUE	NA	0.0579110283159463	0.0226245014355081	6.55185863033905	0.0104774653591984	0.188635039931102
	rs7522061	T	C	T	C	-0.8073	-0.0179109	0.5223	0.568185	FALSE	FALSE	FALSE	TY9siB	157698600	0.0104462	0.00699454	outcome	TRUE	reported	FCRL3	1	157668390	0.0112	1e-200	FCRL3	SeqId_4440_15	TRUE	reported	NYr7LV	2	1	TRUE	NA	0.0221861761426979	0.00866958057681107	6.54890572499862	0.0104948685510801	0.188635039931102
	rs7566279	C	G	C	G	-1.2016	-0.0182645	0.6499	0.639621	FALSE	TRUE	FALSE	TY9siB	281178	0.0108773	0.00717204	outcome	TRUE	reported	PPAC	2	281178	0.0077	1e-200	ACP1	SeqId_3858_5	TRUE	reported	N9HoEz	2	1	TRUE	NA	0.0152001498002663	0.00596953640053295	6.4835748141065	0.0108875797060149	0.193184747604162
	rs4548397	T	C	T	C	0.4044	-0.0176469	0.4686	0.533926	FALSE	FALSE	FALSE	TY9siB	178554812	0.011365	0.00697156	outcome	TRUE	reported	ANGL1	1	178523947	0.0126	1e-200	ANGPTL1	SeqId_11142_11	TRUE	reported	8YJh85	2	1	TRUE	NA	-0.0436372	0.0172927997183895	6.36771961683451	0.011621484314868	0.202211800784237
	rs16923189	A	G	A	G	-0.4907	0.0199893	0.7093	0.741024	FALSE	FALSE	FALSE	TY9siB	5510644	0.0115279	0.00791256	outcome	TRUE	reported	PD-L2	9	5510644	0.0143	1e-200	PDCD1LG2	SeqId_3004_67	TRUE	reported	Ox62WX	2	1	TRUE	NA	-0.0407363	0.0161686858568881	6.34765931330575	0.0117536277864785	0.202211800784237
	rs61739314	C	G	C	G	-0.674	0.0668785	0.0333	0.0176786	FALSE	TRUE	FALSE	TY9siB	41361737	0.0110905	0.0263318	outcome	TRUE	reported	EMIL3	20	39990377	0.0358	5.61e-79	EMILIN3	SeqId_8773_172	TRUE	reported	VWQnDp	2	1	TRUE	NA	-0.0992263	0.0394218571477967	6.33547373694346	0.0118346501904069	0.202211800784237
	rs74703065	A	G	A	G	1.3143	0.0421604	0.0196	0.0454141	FALSE	FALSE	FALSE	TY9siB	38849551	0.0119333	0.0167695	outcome	TRUE	reported	NPTXR	22	39245556	0.0459	5.07e-180	NPTXR	SeqId_15511_37	TRUE	reported	FlruA4	2	1	TRUE	NA	0.0320782165411246	0.0128083504968233	6.2724039930744	0.0122632650936313	0.203326403306729
	rs12792040	A	G	A	G	-0.5269	-0.028893	0.0935	0.103806	FALSE	FALSE	FALSE	TY9siB	124754254	0.0118171	0.0114766	outcome	TRUE	reported	ESAM	11	124624150	0.0226	1.5e-120	ESAM	SeqId_7841_84	TRUE	reported	7XaeDb	2	1	TRUE	NA	0.0548358322262289	0.0219079860342775	6.26504171739312	0.0123143270060534	0.203326403306729
	rs2532497	A	G	A	G	1.2999	-0.0192295	0.2833	0.286314	FALSE	FALSE	FALSE	TY9siB	6455044	0.0123291	0.00768385	outcome	TRUE	reported	TPSNR	12	6564210	0.0085	1e-200	TAPBPL	SeqId_6364_7	TRUE	reported	5tkQT7	2	1	TRUE	NA	-0.0147931	0.00591189996505639	6.26126294957414	0.0123406198538766	0.203326403306729
	rs4971154	T	C	T	C	-0.346	-0.0175147	0.506	0.572144	FALSE	FALSE	FALSE	TY9siB	157802090	0.0124034	0.00700461	outcome	TRUE	reported	FCRL1	1	157771880	0.0126	2.64e-165	FCRL1	SeqId_5728_60	TRUE	reported	3cTIme	2	1	TRUE	NA	0.0506205202312139	0.0203282918130402	6.20085299372189	0.0127688761192574	0.20492038584376
	rs72781699	A	G	A	G	-0.3642	-0.0243653	0.2027	0.146576	FALSE	FALSE	FALSE	TY9siB	24054839	0.0123808	0.00974186	outcome	TRUE	reported	FKB1B	2	24277709	0.0155	1.17e-121	FKBP1B	SeqId_11568_2	TRUE	reported	Q4SZCR	2	1	TRUE	NA	0.0669008786381109	0.0268997635520061	6.18538473193968	0.0128809694345706	0.20492038584376
	rs4819959	A	G	A	G	0.8061	-0.0173221	0.5007	0.468195	FALSE	FALSE	FALSE	TY9siB	17105741	0.0128301	0.00696097	outcome	TRUE	reported	IL-17 sR	22	17586631	0.011	1e-200	IL17RA	SeqId_2992_59	TRUE	reported	N29K3P	2	1	TRUE	NA	-0.0214888	0.00864034513150049	6.18530414711305	0.0128815560465369	0.20492038584376
	rs113152874	C	G	C	G	1.397	0.0458389	0.0284	0.0373678	FALSE	TRUE	FALSE	TY9siB	113429268	0.0130227	0.01846	outcome	TRUE	reported	SDSL	12	113867073	0.0417	1e-200	SDSL	SeqId_17777_31	TRUE	reported	dExplI	2	1	TRUE	NA	0.0328123836793128	0.0132502789201387	6.13233005816779	0.0132731830134603	0.206301827063087
	rs4603	T	C	T	C	0.4932	-0.0236369	0.8224	0.841677	FALSE	FALSE	FALSE	TY9siB	151401549	0.0129521	0.00951151	outcome	TRUE	reported	Proteasome beta chain	1	151374025	0.0169	1.04e-186	PSMB4	SeqId_18340_2	TRUE	reported	R4hwQU	2	1	TRUE	NA	-0.0479256	0.0193550944879532	6.13118341423815	0.0132817939846171	0.206301827063087
	rs4725617	A	G	A	G	-1.2789	-0.0242188	0.0742	0.146099	FALSE	FALSE	FALSE	TY9siB	143400007	0.0135716	0.00981151	outcome	TRUE	reported	EphA1	7	143097100	0.0214	1e-200	EPHA1	SeqId_3431_54	TRUE	reported	eyMBsk	2	1	TRUE	NA	0.0189372116662757	0.00767837659135087	6.08265591218839	0.0136515379909734	0.206301827063087
	rs77347777	T	C	T	C	-0.3038	-0.0295346	0.1155	0.097191	FALSE	FALSE	FALSE	TY9siB	52814191	0.0123734	0.0118076	outcome	TRUE	reported	ITI heavy chain H4	3	52848207	0.021	1.88e-47	ITIH4	SeqId_4811_33	TRUE	reported	0G2T4X	2	1	TRUE	NA	0.0972172481895984	0.0394430406571249	6.07499427843749	0.0137108744883412	0.206301827063087
	rs6864721	A	T	A	T	-0.1776	0.0221198	0.2731	0.192782	FALSE	TRUE	FALSE	TY9siB	90454201	0.01184	0.00878858	outcome	TRUE	reported	CETN3	5	89750018	0.0146	6.22e-34	CETN3	SeqId_17410_5	TRUE	reported	sgWfgy	2	1	TRUE	NA	-0.124548	0.0505333782825565	6.07463	0.0137137052671994	0.206301827063087
	rs2268748	T	C	T	C	-0.6425	0.0311751	0.9594	0.916521	FALSE	FALSE	FALSE	TY9siB	23273552	0.0132462	0.0125854	outcome	TRUE	reported	GPNMB	7	23313171	0.0328	3.16e-85	GPNMB	SeqId_8606_39	TRUE	reported	sAouSJ	2	1	TRUE	NA	-0.0485216	0.0197441699397513	6.03937067268475	0.0139902705348849	0.208199294841728
	rs34313463	C	CCA	C	CCA	-0.155	-0.0206492	0.276	0.227201	FALSE	FALSE	FALSE	TY9siB	129092940	0.0124558	0.00826311	outcome	TRUE	reported	CACP	9	131855219	0.0138	3.93e-29	CRAT	SeqId_12637_7	TRUE	reported	wdyd4k	2	1	TRUE	NA	0.13322064516129	0.054613909841264	5.95026800257751	0.0147150487848292	0.216655611895782
	rs13053065	C	G	C	G	-1.2752	0.0189896	0.3106	0.271661	FALSE	TRUE	FALSE	TY9siB	46000809	0.015039	0.00781002	outcome	TRUE	reported	Collagen a1(VI)	21	47420723	0.0081	1e-200	COL6A1	SeqId_16828_8	TRUE	reported	DbfwEB	2	1	TRUE	NA	-0.0148915	0.00612527556594984	5.91049374608827	0.0150509527873262	0.217562920635924
	rs6073958	T	C	T	C	0.7407	-0.0220762	0.799	0.82322	FALSE	FALSE	FALSE	TY9siB	45923216	0.0150127	0.00907713	outcome	TRUE	reported	PLTP	20	44551855	0.0154	1e-200	PLTP	SeqId_15475_4	TRUE	reported	Jhve69	2	1	TRUE	NA	-0.0298045	0.012270456463587	5.89987095694551	0.0151419941276076	0.217562920635924
	rs62016793	C	G	C	G	0.2127	-0.0185377	0.5961	0.69872	FALSE	TRUE	FALSE	TY9siB	73051855	0.0141775	0.007558	outcome	TRUE	reported	NEO1	15	73344196	0.0133	3.29e-57	NEO1	SeqId_8900_28	TRUE	reported	zroO4c	2	1	TRUE	NA	-0.0871542	0.0359490896041984	5.87761217321787	0.0153346044069077	0.217562920635924
	rs4708738	T	G	T	G	-0.4179	-0.0182906	0.2756	0.308793	FALSE	FALSE	FALSE	TY9siB	168417484	0.0150855	0.007526	outcome	TRUE	reported	SMOC2	6	168818164	0.0141	7.73e-193	SMOC2	SeqId_15635_4	TRUE	reported	N48AjI	2	1	TRUE	NA	0.0437678870543192	0.0180695372801454	5.86701365876428	0.0154272009226419	0.217562920635924
	rs1801689	A	C	A	C	1.6559	-0.0844921	0.9708	0.990151	FALSE	FALSE	FALSE	TY9siB	66214462	0.0154071	0.0348756	outcome	TRUE	reported	b2-Glycoprotein I	17	64210580	0.0376	1e-200	APOH	SeqId_8288_27	TRUE	reported	4VHklv	2	1	TRUE	NA	-0.0510249	0.0210932606121018	5.85162598056374	0.01556266556572	0.217562920635924
	rs198379	T	C	T	C	-0.2368	-0.0175776	0.5878	0.637445	FALSE	FALSE	FALSE	TY9siB	11855410	0.0149575	0.00722349	outcome	TRUE	reported	N-terminal pro-BNP	1	11915467	0.0125	8.7e-80	NPPB	SeqId_7655_11	TRUE	reported	gueRe9	2	1	TRUE	NA	0.0742297297297297	0.0307552350544568	5.8252914317698	0.015797350996663	0.218635337793816
	rs34460487	A	G	A	G	0.2706	-0.0183822	0.3521	0.284769	FALSE	FALSE	FALSE	TY9siB	4781933	0.0173125	0.00772358	outcome	TRUE	reported	GLTD2	17	4685228	0.0136	1.76e-88	GLTPD2	SeqId_7948_129	TRUE	reported	vGpMAP	2	1	TRUE	NA	-0.0679313	0.0287458919835462	5.58454520477342	0.0181196376096668	0.248292855958207
	rs483082	T	G	T	G	-0.3477	-0.0194873	0.2365	0.235057	FALSE	FALSE	FALSE	TY9siB	44912921	0.0180173	0.00823898	outcome	TRUE	reported	Apo E	19	45416178	0.0157	7.21e-109	APOE	SeqId_2418_55	TRUE	reported	eFGZYe	2	1	TRUE	NA	0.0560463042853034	0.0238304143720186	5.53134532409848	0.0186787379622246	0.25344483666391
	rs6600214	T	C	T	C	0.3594	0.017689	0.3284	0.309747	FALSE	FALSE	FALSE	TY9siB	394814	0.0187789	0.00752756	outcome	TRUE	reported	NDKM	16	444814	0.0133	8.15e-162	NME4	SeqId_16809_1	TRUE	reported	RMmLp0	2	1	TRUE	NA	0.0492181413466889	0.02102384156898	5.48057680103662	0.0192289129253326	0.257452045970413
	rs41271951	A	G	A	G	0.6805	0.0332244	0.9181	0.934686	FALSE	FALSE	FALSE	TY9siB	150764744	0.018992	0.014164	outcome	TRUE	reported	Cathepsin S	1	150737220	0.0223	1e-200	CTSS	SeqId_3181_50	TRUE	reported	yLwszt	2	1	TRUE	NA	0.0488235121234386	0.0208755094270321	5.46995646214436	0.0193461075006669	0.257452045970413
	rs79344818	A	G	A	G	0.4005	-0.0813108	0.9605	0.98973	FALSE	FALSE	FALSE	TY9siB	66988489	0.0174289	0.0341996	outcome	TRUE	reported	SBDS	7	66453476	0.033	7.12e-34	SBDS	SeqId_3866_7	TRUE	reported	Gb9H5x	2	1	TRUE	NA	-0.203023	0.0870154060802911	5.44376193667344	0.0196383287964812	0.257454265740624
	rs3739164	C	CGTGG	C	CGTGG	-0.1348	0.0170085	0.4313	0.387721	FALSE	FALSE	FALSE	TY9siB	49867589	0.0167579	0.00711066	outcome	TRUE	reported	PNKP	19	50370846	0.0129	9.9e-26	PNKP	SeqId_13657_2	TRUE	reported	J0eDtz	2	1	TRUE	NA	-0.126176	0.0541140397665047	5.4366619731146	0.0197183180408281	0.257454265740624
	rs4962104	T	C	T	C	-0.34	-0.0175302	0.2027	0.308129	FALSE	FALSE	FALSE	TY9siB	133211660	0.0195686	0.00750914	outcome	TRUE	reported	OBP2B	9	136087047	0.0158	8.03e-103	OBP2B	SeqId_5680_54	TRUE	reported	AjC4Ez	2	1	TRUE	NA	0.0515594117647059	0.022215292077359	5.38656435313091	0.0202923864300452	0.26138994886102
	rs184262	A	G	A	G	-0.4544	-0.0221215	0.1744	0.157679	FALSE	FALSE	FALSE	TY9siB	12093240	0.0199853	0.00950797	outcome	TRUE	reported	TIMP-4	3	12134740	0.0159	3.13e-179	TIMP4	SeqId_6462_12	TRUE	reported	zgir9e	2	1	TRUE	NA	0.0486828785211268	0.0209934563214435	5.37755185398895	0.0203974815585189	0.26138994886102
	rs1799895	C	G	C	G	-2.1887	-0.0643032	0.9851	0.983663	FALSE	TRUE	FALSE	TY9siB	24800212	0.0209793	0.0278567	outcome	TRUE	reported	SOD3	4	24801834	0.0503	1e-200	SOD3	SeqId_5660_51	TRUE	reported	OYC7gq	2	1	TRUE	NA	0.0293796317448714	0.0127454063688798	5.31355673411536	0.0211601145478722	0.268675215910597
	rs10800573	A	G	A	G	-1.2441	-0.0182332	0.6688	0.734651	FALSE	FALSE	FALSE	TY9siB	161538134	0.0214457	0.00792735	outcome	TRUE	reported	FcRIIIa	1	161507924	0.0086	1e-200	FCGR3A|FCGR3B	SeqId_15388_24	TRUE	reported	Z2CJFU	2	1	TRUE	NA	0.0146557350695282	0.00637276095589201	5.28883422833261	0.0214625827843996	0.269748659158926
	rs10800573	A	G	A	G	-0.4875	-0.0182332	0.6684	0.734651	FALSE	FALSE	FALSE	TY9siB	161538134	0.0214457	0.00792735	outcome	TRUE	reported	FCG3B	1	161507924	0.0143	1e-200	FCGR3A|FCGR3B	SeqId_3311_27	TRUE	reported	x0OG58	2	1	TRUE	NA	0.0374014358974359	0.0162981984838573	5.26619997366007	0.0217434277268244	0.269748659158926
	rs112170428	A	G	A	G	0.1186	0.0173133	0.2492	0.367093	FALSE	FALSE	FALSE	TY9siB	14435383	0.0161559	0.00719777	outcome	TRUE	reported	RRAS2	11	14456929	0.0156	0	RRAS2	SeqId_12361_102	TRUE	reported	xXswwF	2	1	TRUE	NA	0.145980607082631	0.0636545997025806	5.25933395114593	0.0218293712614159	0.269748659158926
	rs11172791	T	C	T	C	0.422	0.0419528	0.9549	0.962598	FALSE	FALSE	FALSE	TY9siB	58879191	0.0209817	0.0181747	outcome	TRUE	reported	LRIG3	12	59272973	0.0309	1.57e-42	LRIG3	SeqId_3322_52	TRUE	reported	5CV201	2	1	TRUE	NA	0.0994142180094787	0.0436788604170017	5.18029394102261	0.0228444589189652	0.279794080919007
	rs11078597	T	C	T	C	0.3283	-0.0202626	0.8076	0.810777	FALSE	FALSE	FALSE	TY9siB	1715069	0.0226157	0.00888762	outcome	TRUE	reported	a2-Antiplasmin	17	1618363	0.0167	2.01e-86	SERPINF2	SeqId_3024_18	TRUE	reported	9kZmeu	2	1	TRUE	NA	-0.0617198	0.0272530856182749	5.12881714567843	0.0235317590618614	0.283847976446528
	rs386243	T	C	T	C	0.1545	-0.0167946	0.2518	0.359766	FALSE	FALSE	FALSE	TY9siB	48624233	0.0203503	0.0072396	outcome	TRUE	reported	SPHK2	19	49127490	0.0156	3.47e-23	SPHK2	SeqId_4468_21	TRUE	reported	6TM9kG	2	1	TRUE	NA	-0.108703	0.0481265479996545	5.10167675400868	0.0239027267891527	0.283847976446528
	rs2068152	A	C	A	C	0.1038	0.0166078	0.3796	0.42216	FALSE	FALSE	FALSE	TY9siB	201151602	0.0178826	0.00701332	outcome	TRUE	reported	TMEM9	1	201120730	0.0139	0	TMEM9	SeqId_9249_17	TRUE	reported	2ECShW	2	1	TRUE	NA	0.159998073217726	0.0708814426875734	5.09523722261606	0.0239916324399388	0.283847976446528
	rs1065656	C	G	C	G	-0.2062	0.0160804	0.3077	0.41865	FALSE	TRUE	FALSE	TY9siB	1788835	0.0224517	0.00704467	outcome	TRUE	reported	IGFALS	16	1838836	0.0136	9.83e-52	IGFALS	SeqId_6605_17	TRUE	reported	vTKZbI	2	1	TRUE	NA	-0.0779845	0.0345492703149616	5.09493460932819	0.0239958188180952	0.283847976446528
	rs145976521	A	G	A	G	-0.2504	0.0232491	0.1103	0.137888	FALSE	FALSE	FALSE	TY9siB	155846294	0.0220953	0.0101581	outcome	TRUE	reported	SYT11	1	155816085	0.0213	7.26e-32	SYT11	SeqId_7089_42	TRUE	reported	vGO8FR	2	1	TRUE	NA	-0.0928478	0.0413291640820614	5.04696623383487	0.0246690949682973	0.289339215560369
	rs148143618	T	C	T	C	-0.7194	0.139738	0.0108	0.00324589	FALSE	FALSE	FALSE	TY9siB	50936506	0.0221835	0.0610952	outcome	TRUE	reported	PYGL	14	51403224	0.0649	1.48e-28	PYGL	SeqId_11441_11	TRUE	reported	hJK6gU	2	1	TRUE	NA	-0.194242	0.0867142533699278	5.01772898986743	0.0250890537275024	0.29095917568673
	rs11851044	C	G	C	G	0.8465	-0.0282254	0.1159	0.0825807	FALSE	TRUE	FALSE	TY9siB	20686336	0.0250519	0.0125972	outcome	TRUE	reported	Angiogenin	14	21154495	0.0186	1e-200	ANG	SeqId_4874_3	TRUE	reported	TUGOXE	2	1	TRUE	NA	-0.0333437	0.014899536402788	5.00818974387711	0.025227674192491	0.29095917568673
	rs141995914	T	C	T	C	-0.8033	-0.0504151	0.9886	0.974207	FALSE	FALSE	FALSE	TY9siB	204237969	0.0232172	0.0222108	outcome	TRUE	reported	Renin	1	204207097	0.0659	3.62e-34	REN	SeqId_3396_54	TRUE	reported	X8FtwP	2	1	TRUE	NA	0.0627599900410805	0.0281247242508319	4.97953954660702	0.0256488088824034	0.292349463302122
	rs2261033	A	G	A	G	0.2788	0.0157756	0.547	0.418141	FALSE	FALSE	FALSE	TY9siB	31635814	0.0252872	0.00705218	outcome	TRUE	reported	AIF1	6	31603591	0.0127	2.35e-107	AIF1	SeqId_2849_49	TRUE	reported	W1pzT7	2	1	TRUE	NA	0.056583931133429	0.0254257491576024	4.95266230575968	0.0260505227694866	0.292349463302122
	rs2498323	A	G	A	G	-1.5158	0.0308345	0.099	0.0664126	FALSE	FALSE	FALSE	TY9siB	3449382	0.0261764	0.013867	outcome	TRUE	reported	HGFA	4	3451109	0.0175	1e-200	HGFAC	SeqId_3617_80	TRUE	reported	FlxiIm	2	1	TRUE	NA	-0.0203421	0.00915131850426024	4.94108896757961	0.0262255089463262	0.292349463302122
	rs4484302	T	C	T	C	-0.55	0.0200467	0.8341	0.819938	FALSE	FALSE	FALSE	TY9siB	7435270	0.0261746	0.0090154	outcome	TRUE	reported	SAPL1	4	7436997	0.0171	1e-200	PSAPL1	SeqId_8814_33	TRUE	reported	cu8JAO	2	1	TRUE	NA	-0.0364485	0.0164307615967658	4.92090538467862	0.0265336086904051	0.292349463302122
	rs6961069	T	C	T	C	0.2893	0.0156941	0.4069	0.419077	FALSE	FALSE	FALSE	TY9siB	80589645	0.025784	0.00703944	outcome	TRUE	reported	CD36 ANTIGEN	7	80218961	0.0135	2.11e-101	CD36	SeqId_2973_15	TRUE	reported	uyZgDg	2	1	TRUE	NA	0.0542485309367439	0.0244639928192926	4.91723860485363	0.0265899842013378	0.292349463302122
	rs2334114	A	C	A	C	-0.1452	-0.0209159	0.2116	0.173713	FALSE	FALSE	FALSE	TY9siB	155935041	0.0224042	0.00915981	outcome	TRUE	reported	CATO	4	156856193	0.0158	3.18e-20	CTSO	SeqId_9264_11	TRUE	reported	PMKRuF	2	1	TRUE	NA	0.144048898071625	0.0650023082177289	4.91091394079617	0.0266875165661194	0.292349463302122
	rs60043102	T	G	T	G	0.5345	-0.0167917	0.6473	0.698156	FALSE	FALSE	FALSE	TY9siB	36133529	0.0266164	0.00757373	outcome	TRUE	reported	Carbonyl reductase 3	21	37505827	0.0127	1e-200	CBR3	SeqId_14091_42	TRUE	reported	N7qj02	2	1	TRUE	NA	-0.0314157	0.0141893951782647	4.90191917163899	0.0268268654908739	0.292349463302122
	rs680729	A	G	A	G	-0.2231	-0.0196015	0.2349	0.190352	FALSE	FALSE	FALSE	TY9siB	76707804	0.0262138	0.00881748	outcome	TRUE	reported	RIFK	9	79322720	0.0152	4.88e-49	RFK	SeqId_13059_33	TRUE	reported	5cuUqj	2	1	TRUE	NA	0.0878597041685343	0.0399732828988993	4.83103116250913	0.0279519078881247	0.301789261131218
	rs35170645	A	G	A	G	0.5104	-0.0153651	0.4815	0.523591	FALSE	FALSE	FALSE	TY9siB	76043803	0.0279164	0.00698903	outcome	TRUE	reported	I-TAC	4	76964956	0.0121	1e-200	CXCL11	SeqId_3038_9	TRUE	reported	hyj6Cq	2	1	TRUE	NA	-0.030104	0.0137118258282174	4.82013136749438	0.0281292013626641	0.301789261131218
	rs75029446	T	C	T	C	-0.4696	-0.0702905	0.0202	0.0119116	FALSE	FALSE	FALSE	TY9siB	4701715	0.0262144	0.0316193	outcome	TRUE	reported	CS010	19	4701727	0.0462	3.02e-24	MYDGF	SeqId_9248_36	TRUE	reported	T71cRD	2	1	TRUE	NA	0.1496816439523	0.0689239162182117	4.71625411405794	0.029878763838302	0.318093916555461
	rs77303550	T	C	T	C	0.8375	-0.0191283	0.1982	0.190265	FALSE	FALSE	FALSE	TY9siB	72045758	0.0306302	0.00884813	outcome	TRUE	reported	Haptoglobin, Mixed Type	16	72079657	0.0149	1e-200	HP	SeqId_3054_3	TRUE	reported	XjXr4V	2	1	TRUE	NA	-0.0228398	0.0105727427423504	4.66667748185205	0.0307533675789847	0.320514434078005
	rs77303550	T	C	T	C	0.7856	-0.0191283	0.1982	0.190265	FALSE	FALSE	FALSE	TY9siB	72045758	0.0306302	0.00884813	outcome	TRUE	reported	HPT	16	72079657	0.0152	1e-200	HP	SeqId_7905_30	TRUE	reported	EkLCB6	2	1	TRUE	NA	-0.0243487	0.0112727429687611	4.66541831478459	0.0307759255175726	0.320514434078005
	rs4077515	T	C	T	C	0.1667	-0.0154134	0.4281	0.416129	FALSE	FALSE	FALSE	TY9siB	136372044	0.0283126	0.00702867	outcome	TRUE	reported	CARD9	9	139266496	0.0134	1.67e-35	CARD9	SeqId_11405_150	TRUE	reported	ErfRTr	2	1	TRUE	NA	-0.0924619	0.0428136592532242	4.66402642204562	0.0308008813095193	0.320514434078005
	rs35768283	A	G	A	G	-1.3819	-0.0423412	0.9821	0.967347	FALSE	FALSE	FALSE	TY9siB	116536107	0.030571	0.0195787	outcome	TRUE	reported	sLFA-3	1	117078729	0.0503	4.97e-166	CD58	SeqId_10938_13	TRUE	reported	9gkRsN	2	1	TRUE	NA	0.0306398436934655	0.0142117847298259	4.64810414168323	0.0310878641109964	0.321086596489694
	rs6085222	A	G	A	G	0.1274	0.0154284	0.5395	0.577977	FALSE	FALSE	FALSE	TY9siB	5593013	0.0279531	0.00701947	outcome	TRUE	reported	GDE5	20	5573659	0.0131	1.98e-22	GPCPD1	SeqId_12786_61	TRUE	reported	WZ5IzW	2	1	TRUE	NA	0.121102040816327	0.0564875111233355	4.59619074800272	0.0320430770641858	0.327121527865276
	rs2516600	T	C	T	C	-0.791	-0.0149655	0.4574	0.448493	FALSE	FALSE	FALSE	TY9siB	52021048	0.0320723	0.00698179	outcome	TRUE	reported	NID2	14	52487766	0.0107	1e-200	NID2	SeqId_16060_99	TRUE	reported	8CcSjQ	2	1	TRUE	NA	0.0189197218710493	0.00883024567692126	4.59075	0.0321448900214433	0.327121527865276
	rs148684432	A	G	A	G	-1.6733	-0.0794543	0.0105	0.00913902	FALSE	FALSE	FALSE	TY9siB	97029409	0.032308	0.0371181	outcome	TRUE	reported	Aminopeptidase	8	98041637	0.0632	1.64e-154	CPQ	SeqId_9394_19	TRUE	reported	V94re6	2	1	TRUE	NA	0.0474835952907428	0.0222549542342612	4.55233043836325	0.0328739736917964	0.328405248794142
	rs41269323	A	G	A	G	-0.6171	-0.0780131	0.0107	0.00968042	FALSE	FALSE	FALSE	TY9siB	75914821	0.0288569	0.0356968	outcome	TRUE	reported	MYO6	6	76624538	0.0638	3.94e-22	MYO6	SeqId_9894_13	TRUE	reported	e2beZN	2	1	TRUE	NA	0.12641889483066	0.0593042332769092	4.54414925764481	0.0330314325573738	0.328405248794142
	rs5751777	T	C	T	C	-0.5794	-0.0153647	0.5911	0.638044	FALSE	FALSE	FALSE	TY9siB	23924860	0.0328488	0.00720023	outcome	TRUE	reported	GSTT2	22	24267047	0.0128	1e-200	GSTT2B	SeqId_11273_176	TRUE	reported	m3WIvT	2	1	TRUE	NA	0.0265182947877114	0.012440846366151	4.54350838918907	0.0330438002331353	0.328405248794142
	rs76683040	T	C	T	C	-0.3947	0.0456683	0.0739	0.0269382	FALSE	FALSE	FALSE	TY9siB	119281974	0.0317548	0.0212659	outcome	TRUE	reported	CBL	11	119152684	0.024	8.35e-61	CBL	SeqId_12016_60	TRUE	reported	Kdfyoe	2	1	TRUE	NA	-0.115704	0.0543360433831684	4.53439569130084	0.033220184126575	0.328405248794142
	rs462010	A	G	A	G	-0.1001	0.0155644	0.45	0.407492	FALSE	FALSE	FALSE	TY9siB	64944365	0.0276408	0.00706718	outcome	TRUE	reported	WIF-1	12	65338145	0.013	0	WIF1	SeqId_16070_7	TRUE	reported	VfskZ5	2	1	TRUE	NA	-0.155489	0.0734322760737071	4.48355635426649	0.0342224383220385	0.335913862678732
	rs80087033	A	G	A	G	-0.1307	-0.0207156	0.1517	0.162948	FALSE	FALSE	FALSE	TY9siB	101654669	0.0274101	0.00939215	outcome	TRUE	reported	MYPC1	12	102048447	0.018	0	MYBPC1	SeqId_7648_9	TRUE	reported	d22JRY	2	1	TRUE	NA	0.158497322111706	0.0751024947688853	4.4538453246339	0.03482275091023	0.337950035673156
	rs6467443	T	G	T	G	0.1487	0.0174027	0.2187	0.250783	FALSE	FALSE	FALSE	TY9siB	132553252	0.0303249	0.00803514	outcome	TRUE	reported	PLXA4	7	132238011	0.016	1.63e-20	PLXNA4	SeqId_19560_23	TRUE	reported	TSoMCK	2	1	TRUE	NA	0.117032279757902	0.0554838061493035	4.44916834549676	0.0349182479055357	0.337950035673156
	rs139942721	T	TATTA	T	TATTA	-0.1133	0.0150821	0.4138	0.468195	FALSE	FALSE	FALSE	TY9siB	35278585	0.0301592	0.00695669	outcome	TRUE	reported	UNC5H4	8	35136103	0.0128	9.71e-19	UNC5D	SeqId_16307_22	TRUE	reported	dO7mFb	2	1	TRUE	NA	-0.133117	0.0632155052722323	4.43421335042402	0.0352254490892837	0.338555705135893
	rs6011040	A	G	A	G	0.1101	0.0170346	0.3263	0.264125	FALSE	FALSE	FALSE	TY9siB	63706054	0.0298298	0.00784157	outcome	TRUE	reported	DcR3	20	62337406	0.0146	0	TNFRSF6B	SeqId_5070_76	TRUE	reported	uaOHmw	2	1	TRUE	NA	0.154719346049046	0.0741184819482717	4.35748810934893	0.0368465979052761	0.350424684745155
	rs7385804	A	C	A	C	0.2275	-0.0146704	0.6197	0.552116	FALSE	FALSE	FALSE	TY9siB	100638347	0.0355779	0.00698018	outcome	TRUE	reported	PCOC1	7	100235970	0.0135	5.89e-64	PCOLCE	SeqId_11237_49	TRUE	reported	GvuPzS	2	1	TRUE	NA	-0.0644853	0.0309198112069332	4.34958118919717	0.0370180484369863	0.350424684745155
	rs11598475	A	G	A	G	0.1456	0.0159043	0.3398	0.309054	FALSE	FALSE	FALSE	TY9siB	95861509	0.0337707	0.00749215	outcome	TRUE	reported	CD39	10	97621266	0.0135	3.65e-27	ENTPD1	SeqId_7999_23	TRUE	reported	gNUnEU	2	1	TRUE	NA	0.10923282967033	0.0524443300766467	4.33819714426093	0.0372663644354782	0.350424684745155
	rs10998625	A	G	A	G	0.252	-0.0156721	0.7659	0.682918	FALSE	FALSE	FALSE	TY9siB	69181944	0.0360994	0.00747785	outcome	TRUE	reported	VP26A	10	70941700	0.0149	5.11e-64	VPS26A	SeqId_19293_6	TRUE	reported	bf0YGm	2	1	TRUE	NA	-0.0621909	0.0299009739569522	4.32596137294174	0.037535205285711	0.350424684745155
	rs55714927	T	C	T	C	-0.1676	0.0169558	0.1872	0.262441	FALSE	FALSE	FALSE	TY9siB	7176997	0.0337311	0.00798572	outcome	TRUE	reported	ASGR1	17	7080316	0.0166	5.3e-24	ASGR1	SeqId_5452_71	TRUE	reported	bAxkLT	2	1	TRUE	NA	-0.101168	0.0486897217031281	4.31731719324463	0.0377263569559451	0.350424684745155
	rs9847365	T	C	T	C	0.233	-0.0146881	0.3525	0.420978	FALSE	FALSE	FALSE	TY9siB	112835746	0.0366058	0.00702733	outcome	TRUE	reported	MO2R1	3	112554593	0.014	8.54e-62	CD200R1	SeqId_5103_30	TRUE	reported	9TLSxu	2	1	TRUE	NA	-0.0630391	0.0303971319015318	4.30084888299787	0.0380933545153328	0.350867482022523
	rs111931834	A	G	A	G	0.3761	-0.026627	0.1264	0.0799118	FALSE	FALSE	FALSE	TY9siB	11580032	0.0372486	0.0127828	outcome	TRUE	reported	TrATPase	19	11690847	0.0188	2.57e-89	ACP5	SeqId_3232_28	TRUE	reported	ewHg9X	2	1	TRUE	NA	-0.0707977	0.0341715168666984	4.29249002665322	0.0382810619836712	0.350867482022523
	rs9996178	C	G	C	G	0.242	0.019413	0.2088	0.166811	FALSE	TRUE	FALSE	TY9siB	79820544	0.037115	0.00931307	outcome	TRUE	reported	ANTR2	4	80741698	0.0162	3.6e-50	ANTXR2	SeqId_15559_5	TRUE	reported	qh6AZP	2	1	TRUE	NA	0.0802190082644628	0.0388566218460841	4.2621084433029	0.0389715223236049	0.354698572639025
	rs72774385	C	G	C	G	0.328	0.0339035	0.9402	0.951741	FALSE	TRUE	FALSE	TY9siB	15088454	0.0361152	0.0161782	outcome	TRUE	reported	ACBD7	10	15130453	0.0284	8.65e-31	ACBD7	SeqId_13563_259	TRUE	reported	LVb7P9	2	1	TRUE	NA	0.103364329268293	0.0501291823850655	4.25167578038333	0.0392116196631292	0.354698572639025
	rs34086227	A	AT	A	AT	-0.1742	-0.01674	0.213	0.249494	FALSE	FALSE	FALSE	TY9siB	89088090	0.036271	0.00799471	outcome	TRUE	reported	GBP2	1	89553773	0.0159	4.96e-28	GBP2	SeqId_18891_98	TRUE	reported	3jjsys	2	1	TRUE	NA	0.0960964408725603	0.0467245026541385	4.22985257790832	0.039718890359965	0.35695418349475
	rs13413887	A	G	A	G	-0.2748	0.0164716	0.2355	0.25136	FALSE	FALSE	FALSE	TY9siB	68769536	0.0388347	0.00797297	outcome	TRUE	reported	RHG25	2	68996668	0.0146	2.39e-79	ARHGAP25	SeqId_11333_82	TRUE	reported	l2QQ9e	2	1	TRUE	NA	-0.0599403	0.0291879698701496	4.2172596353154	0.0400147364116984	0.357292872218004
	rs34028712	T	C	T	C	-0.1655	-0.01458	0.584	0.58232	FALSE	FALSE	FALSE	TY9siB	32513268	0.0380671	0.00702943	outcome	TRUE	reported	F176C	21	33885578	0.0134	7.86e-35	EVA1C	SeqId_8877_22	TRUE	reported	V78YPg	2	1	TRUE	NA	0.0880966767371601	0.0430686690915652	4.18404309400401	0.0408062429711707	0.358292902092777
	rs15881	A	C	A	C	-0.3449	0.0143004	0.5342	0.559092	FALSE	FALSE	FALSE	TY9siB	21693256	0.0401791	0.00696935	outcome	TRUE	reported	GFRa-2	8	21550768	0.0136	2.48e-141	GFRA2	SeqId_2515_14	TRUE	reported	uIH9oj	2	1	TRUE	NA	-0.0414625	0.0202729049030308	4.1829051394673	0.0408336483987202	0.358292902092777
	rs883394	T	C	T	C	-0.0985	-0.014732	0.4784	0.459361	FALSE	FALSE	FALSE	TY9siB	38714973	0.0344144	0.00696488	outcome	TRUE	reported	Galectin-4	19	39205613	0.0127	0	LGALS4	SeqId_2982_82	TRUE	reported	cjbXEh	2	1	TRUE	NA	0.14956345177665	0.0732918186382463	4.16428038076358	0.0412849471421848	0.358292902092777
	rs7205773	A	T	A	T	-0.5916	-0.123601	0.0114	0.00341916	FALSE	TRUE	FALSE	TY9siB	88649152	0.0354315	0.0587628	outcome	TRUE	reported	ERG19	16	88715560	0.0704	4.19e-17	MVD	SeqId_18422_41	TRUE	reported	bmI2XF	2	1	TRUE	NA	0.208926639621366	0.102392852825022	4.16340204953125	0.0413063590165315	0.358292902092777
	rs1538767	T	C	T	C	-0.1785	-0.014525	0.4116	0.417939	FALSE	FALSE	FALSE	TY9siB	195287123	0.0391138	0.00704076	outcome	TRUE	reported	XXLT1	3	195007852	0.0133	4.55e-41	XXYLT1	SeqId_6375_75	TRUE	reported	pE3F0Y	2	1	TRUE	NA	0.0813725490196078	0.0399072975206622	4.15768137099159	0.0414461028850409	0.358292902092777
	rs5911814	A	G	A	G	0.1752	-0.0127783	0.4369	0.629246	FALSE	FALSE	FALSE	TY9siB	124341440	0.0398951	0.00621868	outcome	TRUE	reported	SH21A	23	123475290	0.0114	6.71e-53	SH2D1A	SeqId_4567_82	TRUE	reported	a1h09p	2	1	TRUE	NA	-0.0729355	0.0358106107854817	4.14815044990674	0.0416800269053014	0.358292902092777
	rs6032259	A	G	A	G	-0.2571	-0.0141741	0.4709	0.483013	FALSE	FALSE	FALSE	TY9siB	45512691	0.0414773	0.00695245	outcome	TRUE	reported	SPIT3	20	44141331	0.0097	1.38e-155	SPINT3	SeqId_7926_13	TRUE	reported	UZ2xvy	2	1	TRUE	NA	0.0551306884480747	0.0271216890954256	4.13193389847673	0.0420812347573508	0.359508820396133
	rs17860955	T	C	T	C	1.0765	-0.10586	0.9801	0.995809	FALSE	FALSE	FALSE	TY9siB	102778751	0.0416486	0.0519681	outcome	TRUE	reported	MMP-10	11	102649482	0.0466	4.5e-118	MMP10	SeqId_8479_4	TRUE	reported	UNbdLf	2	1	TRUE	NA	-0.0983372	0.0484623783831411	4.11743036199714	0.0424435002531337	0.360379167793479
	rs13169290	A	G	A	G	-1.0678	0.0153643	0.273	0.286693	FALSE	FALSE	FALSE	TY9siB	96393702	0.0443425	0.00764074	outcome	TRUE	reported	NEC1	5	95729406	0.0109	1e-200	PCSK1	SeqId_13388_57	TRUE	reported	DvMvRx	2	1	TRUE	NA	-0.0143887	0.00715709822751064	4.04177160551886	0.0443872018077974	0.372541959539184
	rs7019909	T	C	T	C	0.4131	-0.02155	0.1048	0.120424	FALSE	FALSE	FALSE	TY9siB	33113324	0.043397	0.010669	outcome	TRUE	reported	B4GT1	9	33113322	0.0218	2.07e-80	B4GALT1	SeqId_13381_49	TRUE	reported	g2jW0e	2	1	TRUE	NA	-0.0521665	0.0259729815840191	4.03404319225662	0.0445909539709951	0.372541959539184
	rs7116968	T	C	T	C	-0.2099	-0.017105	0.2489	0.214963	FALSE	FALSE	FALSE	TY9siB	122655361	0.0426128	0.00843655	outcome	TRUE	reported	UBS3B	11	122526069	0.0146	7.91e-47	UBASH3B	SeqId_12558_3	TRUE	reported	Dipz5k	2	1	TRUE	NA	0.0814911862791806	0.0405909061588265	4.03054511308386	0.0446835009273876	0.372541959539184
	rs4533828	A	G	A	G	-0.1121	-0.015679	0.5879	0.698034	FALSE	FALSE	FALSE	TY9siB	1761247	0.0396114	0.00761937	outcome	TRUE	reported	FGFR-3	4	1762974	0.0134	7.25e-17	FGFR3	SeqId_13669_6	TRUE	reported	tHoHUn	2	1	TRUE	NA	0.139866190900981	0.0699954764108929	3.99287346369205	0.0456930773238782	0.378003585115361
	rs61980102	T	G	T	G	0.2221	-0.0167318	0.7105	0.77531	FALSE	FALSE	FALSE	TY9siB	85365479	0.0443517	0.00832118	outcome	TRUE	reported	FLRT2	14	85831823	0.0138	2.68e-58	FLRT2	SeqId_13122_19	TRUE	reported	vRPt0P	2	1	TRUE	NA	-0.0753345	0.0377571877709385	3.98097025677773	0.0460170491086956	0.378003585115361
	rs2915762	T	C	T	C	0.1307	0.014224	0.5058	0.475264	FALSE	FALSE	FALSE	TY9siB	116599147	0.0415872	0.00698066	outcome	TRUE	reported	LIPR1	10	118358659	0.0135	4.89e-22	PNLIPRP1	SeqId_6627_25	TRUE	reported	TRQf87	2	1	TRUE	NA	0.108829380260138	0.054579902516503	3.97582079390218	0.0461579522286821	0.378003585115361
	rs6519166	A	C	A	C	-0.1833	-0.0140955	0.674	0.56428	FALSE	FALSE	FALSE	TY9siB	39076172	0.0450588	0.00703331	outcome	TRUE	reported	ABC3G	22	39472177	0.0133	4.86e-43	APOBEC3G	SeqId_13930_3	TRUE	reported	zcF8DP	2	1	TRUE	NA	0.07689852700491	0.0387740465938377	3.93327024042068	0.0473398019204424	0.385401681517013
	rs1047047	A	G	A	G	-0.165	-0.018688	0.8442	0.831758	FALSE	FALSE	FALSE	TY9siB	42153468	0.0436496	0.00926324	outcome	TRUE	reported	GUC2B	1	42619139	0.0185	4.07e-19	GUCA2B	SeqId_6223_5	TRUE	reported	ftaM11	2	1	TRUE	NA	0.113260606060606	0.0575591638861712	3.87194169632058	0.0490996871111465	0.397325875052977
	rs2236201	T	C	T	C	-0.0914	0.0152408	0.5351	0.67546	FALSE	FALSE	FALSE	TY9siB	62410571	0.0405369	0.00744091	outcome	TRUE	reported	CABL2	20	60985627	0.0131	0	CABLES2	SeqId_7105_7	TRUE	reported	gVZQ1Z	2	1	TRUE	NA	-0.166748	0.0848459349844478	3.86243387034016	0.0493786492117862	0.397325875052977
	rs291431	A	G	A	G	0.2423	-0.0140258	0.5942	0.625572	FALSE	FALSE	FALSE	TY9siB	190334804	0.048736	0.00711647	outcome	TRUE	reported	HIBCH	2	191199530	0.0126	3.1e-82	HIBCH	SeqId_12396_19	TRUE	reported	Ea2VVp	2	1	TRUE	NA	-0.0578861	0.0295243439631115	3.8440403949447	0.0499230814267555	0.399384651414044
	rs212099	A	T	A	T	-0.2469	-0.121042	0.1662	0.179394	FALSE	TRUE	FALSE	TY9siB	47885745	5.51823e-39	0.00926761	outcome	TRUE	reported	SULT 2A1	19	48389002	0.0176	1.29e-44	SULT2A1	SeqId_9829_91	TRUE	reported	9wjpsd	2	1	TRUE	NA	0.490247063588497	0.0512856392331977	91.3773283360438	1.18729011243364e-21	4.1080237890204e-19
	rs1736084	T	C	T	C	0.6205	0.0448793	0.2643	0.19566	FALSE	FALSE	FALSE	TY9siB	11846148	2.37898e-07	0.00868577	outcome	TRUE	reported	Cathepsin B	8	11703657	0.0141	1e-200	CTSB	SeqId_8007_19	TRUE	reported	aWY6lp	2	1	TRUE	NA	0.0723276390008058	0.014094173997383	26.334757271039	2.87075598492999e-07	5.67589469020445e-05
	rs6742078	T	G	T	G	-0.237	0.0934902	0.3234	0.392556	FALSE	FALSE	FALSE	TY9siB	233763993	3.01926e-40	0.00703986	outcome	TRUE	reported	UGT 1A6	2	234672639	0.0135	6.22e-69	UGT1A6|UGT1A8	SeqId_7891_45	TRUE	reported	KLoXhc	2	1	TRUE	NA	-0.394473	0.0372455600041892	112.172517971668	3.27533020681294e-26	1.51101900207637e-23
	rs17850756	A	G	A	G	-0.2622	0.0509487	0.3311	0.276971	FALSE	FALSE	FALSE	TY9siB	45703004	4.21405e-11	0.00772378	outcome	TRUE	reported	QPCTL	19	46206262	0.0132	7.3e-88	QPCTL	SeqId_8866_53	TRUE	reported	5PZuW9	2	1	TRUE	NA	-0.194312	0.0310393827618425	39.1899479409483	3.84514790758722e-10	8.86947450683452e-08
	rs467735	T	C	T	C	1.2034	-0.033833	0.216	0.231843	FALSE	FALSE	FALSE	TY9siB	96787457	4.01162e-05	0.00823827	outcome	TRUE	reported	ARTS1	5	96123160	0.0115	1e-200	ERAP1	SeqId_4964_67	TRUE	reported	Oz8r8P	2	1	TRUE	NA	-0.0281145	0.00685109852130483	16.8399414591087	4.06682965299661e-05	0.005116811127043
	rs7876360	T	C	T	C	0.2558	0.0255013	0.6116	0.61223	FALSE	FALSE	FALSE	TY9siB	110496736	3.54952e-05	0.00616718	outcome	TRUE	reported	CRDL1	23	109739964	0.0104	2.61e-133	CHRDL1	SeqId_3362_61	TRUE	reported	8ZF53f	2	1	TRUE	NA	0.099692337763878	0.0244477092017601	16.6282757626158	4.54680926796826e-05	0.00524398668905673
	rs3117580	A	G	A	G	-0.2421	0.0443327	0.1874	0.170979	FALSE	FALSE	FALSE	TY9siB	31663191	1.26926e-06	0.00915113	outcome	TRUE	reported	C4a	6	31630968	0.0172	4.68e-45	C4A|C4B	SeqId_18821_9	TRUE	reported	7sLDoK	2	1	TRUE	NA	-0.183117	0.0399751288896266	20.9835536550278	4.63242957256533e-06	0.000712364725381157
	rs28929474	T	C	T	C	-1.9024	0.315695	0.0208	0.0198027	FALSE	FALSE	FALSE	TY9siB	94378610	2.2475e-42	0.0231411	outcome	TRUE	reported	a1-Antitrypsin	14	94844947	0.0422	1e-200	SERPINA1	SeqId_3580_25	TRUE	reported	BcAUSu	2	1	TRUE	NA	-0.165946	0.0127089433326868	170.495470640713	5.76702265751833e-39	5.9323365962558e-36
	rs1260326	T	C	T	C	-0.3218	-0.0673013	0.4028	0.349911	FALSE	FALSE	FALSE	TY9siB	27508073	2.66379e-20	0.00729024	outcome	TRUE	reported	GCKR	2	27730940	0.0134	7.31e-128	GCKR	SeqId_5223_59	TRUE	reported	zFggBu	2	1	TRUE	NA	0.20914014916097	0.0242708034894136	74.2517201057383	6.87648763550397e-18	1.9034117775075e-15
	rs1700658	A	G	A	G	-0.6606	0.0363868	0.6427	0.642903	FALSE	FALSE	FALSE	TY9siB	76915034	6.71089e-07	0.00732195	outcome	TRUE	reported	CRHBP	5	76210859	0.0128	1e-200	CRHBP	SeqId_6039_24	TRUE	reported	CKXwSv	2	1	TRUE	NA	-0.0550814	0.0111350537669983	24.4695482617115	7.54936349954328e-07	0.000130603988542099
	rs708686	T	C	T	C	-0.7748	0.097582	0.2785	0.334711	FALSE	FALSE	FALSE	TY9siB	5840608	9.60064e-41	0.00730096	outcome	TRUE	reported	Fucosyltransferase 3	19	5840619	0.0133	1e-200	FUT3	SeqId_4548_4	TRUE	reported	ladcWL	2	1	TRUE	NA	-0.125945	0.00966785177348683	169.707188796632	8.5727407460344e-39	5.9323365962558e-36
	rs924204	A	G	A	G	0.1269	-0.0375877	0.4081	0.310439	FALSE	FALSE	FALSE	TY9siB	16187431	5.78269e-07	0.00752005	outcome	TRUE	reported	Epithelial cell kinase	1	16513926	0.013	2.27e-22	EPHA2	SeqId_4834_61	TRUE	reported	o4CHu8	2	1	TRUE	NA	-0.296199	0.0665765370774537	19.7936485963475	8.62688679470823e-06	0.00119396113238762
	rs8076533	T	C	T	C	0.9325	0.0280814	0.3659	0.378248	FALSE	FALSE	FALSE	TY9siB	79730552	8.80136e-05	0.00716095	outcome	TRUE	reported	ENPP7	17	77704314	0.0106	1e-200	ENPP7	SeqId_4435_66	TRUE	reported	DVVwBg	2	1	TRUE	NA	0.0301141018766756	0.00768692876822391	15.3473754392674	8.94450948195866e-05	0.00952246240233137
	* Only presented the association with P value< 0.05

## Sheet: Table S7
		Table S7. Summary data-level Mendelian randomization analysis for association between mitochondrial-related plasma protein and cholelithiasis in replication stage*
	SNP	effect_allele.exposure	other_allele.exposure	effect_allele.outcome	other_allele.outcome	beta.exposure	beta.outcome	eaf.exposure	eaf.outcome	remove	palindromic	ambiguous	id.outcome	se.outcome	pval.outcome	info.outcome	outcome	mr_keep.outcome	pval_origin.outcome	info.exposure	chr.exposure	pos.exposure	se.exposure	pval.exposure	gene.exposure	exposure	mr_keep.exposure	pval_origin.exposure	id.exposure	action	SNP_index	mr_keep	samplesize.outcome	beta_SMR	se_SMR	chisq_SMR	pval_SMR	pval_adj_SMR	n_HEIDI	p_HEIDI	PP.H4	OR	OR_LCI95	OR_UCI95
	rs31653	A	G	A	G	-0.7618	-0.0611515	0.1076	0.890878	FALSE	FALSE	FALSE	JgrwCp	0.0140427	1.1252e-05	0.999688	outcome	TRUE	reported	OCTC	7	87032613	0.0194	1e-200	CROT	SeqId_13929_27	TRUE	reported	wpwkjy	2	1	TRUE	NA	0.0802724360635957	0.018546580239394	18.7329	1.50365e-05	0.00133825	20	0.999997	6.34e-28	1.08358	1.0449	1.1237
	rs386243	T	C	T	C	0.1545	-0.044921	0.2518	0.239381	FALSE	FALSE	FALSE	JgrwCp	0.0103112	3.13438e-05	0.996804	outcome	TRUE	reported	SPHK2	19	49127490	0.0156	3.47e-23	SPHK2	SeqId_4468_21	TRUE	reported	6TM9kG	2	1	TRUE	NA	-0.290751	0.0729107016150704	15.9023	6.66982e-05	0.00296807	20	0.744583	9.26E-19	0.747702	0.648135	0.862564
	* Only presented the association with P value after FDR adjustment < 0.05
